# Supplementary material for: Examining Perceptions about Mandatory Influenza Vaccination of Healthcare Workers through Online Comments on News Stories
Source: PLoS One. 2015 Jun 18;10(6):e0129993. doi: 10.1371/journal.pone.0129993 (PMC4473076; doi:10.1371/journal.pone.0129993)
Supplement: S2 Table — (XLSX) [file pone.0129993.s003.xlsx]

## Sheet: boxplot data 75%
	Comment ratings in HCW Vaccine study						Calculations
	Net Comment Score	Newspaper	Sentiment				Job type	Count	Min	0.125	0.5	0.875	Max	Error 1	Error 2
	92	CBC	CBC-Neutral				CBC	290	-54	-8	4	26.875	190	46	163.125
	-30	CBC	CBC-Negative				GM	102	-7	-1	0.5	3	6	6	3
	0	CBC	CBC-Neutral				NP	365	-13	-1	2	12	79	12	67
	-1	CBC	CBC-Negative
	6	CBC	CBC-Neutral				CBC-Positive	94	-46	-17	-3	4.375	167	29	162.625
	-3	CBC	CBC-Positive				CBC-Neutral	65	-37	0	6	21	190	37	169
	-2	CBC	CBC-Positive				CBC-Negative	125	-54	0.5	9	41.5	142	54.5	100.5
	-46	CBC	CBC-Positive
	3	CBC	CBC-Negative				GM-Positive	29	-7	-1.5	0	1.5	2	5.5	0.5
	7	CBC	CBC-Positive				GM-Neutral	21	-1	0	1	3.5	6	1	2.5
	1	CBC	CBC-Neutral				GM-Negative	48	-5	-1	0	3	5	4	2
	-16	CBC	CBC-Positive
	-10	CBC	CBC-Positive				NP-Positive	91	-12	-5	0	6	35	7	29
	7	CBC	CBC-Negative				NP-Neutral	71	-6	0	3	12.75	33	6	20.25
	0	CBC	CBC-Positive				NP-Negative	199	-13	0	3	13	79	13	66
	0	CBC	CBC-Neutral
	0	CBC	CBC-Positive
	88	CBC	CBC-Negative
	94	CBC	CBC-Positive
	0	CBC	CBC-Positive
	0	CBC	CBC-Negative
	-54	CBC	CBC-Negative				Data for interactive box plot
	-45	CBC	CBC-Positive			13	NP-Positive	91	-12	-5	0	6	35	7	29
	-3	CBC	CBC-Negative			14	NP-Neutral	71	-6	0	3	12.75	33	6	20.25
	-12	CBC	CBC-Positive			15	NP-Negative	199	-13	0	3	13	79	13	66
	-13	CBC	CBC-Positive
	7	CBC	CBC-Negative				Net Comment Score: NP-Positive vs. NP-Neutral vs. NP-Negative							29
	1	CBC	CBC-Positive											20.25
	-38	CBC	CBC-Positive											66
	11	CBC	CBC-Neutral
	-1	CBC	CBC-Positive
	-8	CBC	CBC-Neutral
	10	CBC	CBC-Neutral
	-17	CBC	CBC-Positive
	6	CBC	CBC-Negative
	3	CBC	CBC-Negative
	-1	CBC	CBC-Negative
	61	CBC	CBC-Negative
	-18	CBC	CBC-Positive
	22	CBC	CBC-Negative
	12	CBC	CBC-Negative
	3	CBC	CBC-Neutral
	0	CBC	CBC-Positive
	1	CBC	CBC-Neutral
	6	CBC	CBC-Positive
	6	CBC	CBC-Positive
	20	CBC	CBC-Neutral
	-12	CBC	CBC-Positive
	10	CBC	CBC-Negative
	10	CBC	CBC-Neutral
	-8	CBC	CBC-Positive
	10	CBC	CBC-Negative
	5	CBC	CBC-Neutral
	-13	CBC	CBC-Positive
	8	CBC	CBC-Negative
	5	CBC	CBC-Neutral
	0	CBC	CBC-Neutral
	27	CBC	CBC-Negative
	-5	CBC	CBC-Positive
	5	CBC	CBC-Negative
	5	CBC	CBC-Negative
	-37	CBC	CBC-Neutral
	12	CBC	CBC-Negative
	21	CBC	CBC-Negative
	-26	CBC	CBC-Positive
	6	CBC	CBC-Negative
	2	CBC	CBC-Negative
	1	CBC	CBC-Negative
	24	CBC	CBC-Negative
	2	CBC	CBC-Positive
	44	CBC	CBC-Negative
	0	CBC	CBC-Positive
	27	CBC	CBC-Negative
	10	CBC	CBC-Negative
	7	CBC	CBC-Negative
	2	CBC	CBC-Positive
	7	CBC	CBC-Neutral
	19	CBC	CBC-Negative
	7	CBC	CBC-Negative
	-2	CBC	CBC-Positive
	6	CBC	CBC-Neutral
	0	CBC	CBC-Negative
	-2	CBC	CBC-Negative
	-1	CBC	CBC-Negative
	0	CBC	CBC-Neutral
	-1	CBC	CBC-Negative
	22	CBC	CBC-Negative
	-36	CBC	CBC-Positive
	6	CBC	CBC-Neutral
	24	CBC	CBC-Negative
	8	CBC	CBC-Neutral
	-1	CBC	CBC-Positive
	9	CBC	CBC-Negative
	5	CBC	CBC-Negative
	-1	CBC	CBC-Neutral
	1	CBC	CBC-Positive
	21	CBC	CBC-Neutral
	8	CBC	CBC-Neutral
	8	CBC	CBC-Neutral
	0	CBC	CBC-Negative
	-1	CBC	CBC-Positive
	142	CBC	CBC-Negative
	41	CBC	CBC-Negative
	-3	CBC	CBC-Positive
	38	CBC	CBC-Negative
	-18	CBC	CBC-Positive
	6	CBC	CBC-Negative
	-8	CBC	CBC-Positive
	14	CBC	CBC-Mixed
	-3	CBC	CBC-Positive
	-10	CBC	CBC-Positive
	8	CBC	CBC-Negative
	7	CBC	CBC-Negative
	-7	CBC	CBC-Positive
	-22	CBC	CBC-Positive
	0	CBC	CBC-Negative
	190	CBC	CBC-Neutral
	-4	CBC	CBC-Neutral
	45	CBC	CBC-Neutral
	14	CBC	CBC-Neutral
	-16	CBC	CBC-Positive
	17	CBC	CBC-Mixed
	39	CBC	CBC-Negative
	78	CBC	CBC-Mixed
	136	CBC	CBC-Negative
	-4	CBC	CBC-Neutral
	2	CBC	CBC-Negative
	91	CBC	CBC-Negative
	-1	CBC	CBC-Negative
	167	CBC	CBC-Positive
	0	CBC	CBC-Positive
	5	CBC	CBC-Negative
	37	CBC	CBC-Positive
	4	CBC	CBC-Neutral
	70	CBC	CBC-Negative
	73	CBC	CBC-Negative
	17	CBC	CBC-Negative
	2	CBC	CBC-Neutral
	109	CBC	CBC-Negative
	26	CBC	CBC-Mixed
	23	CBC	CBC-Neutral
	20	CBC	CBC-Negative
	49	CBC	CBC-Negative
	-3	CBC	CBC-Mixed
	52	CBC	CBC-Negative
	12	CBC	CBC-Negative
	1	CBC	CBC-Positive
	34	CBC	CBC-Positive
	4	CBC	CBC-Neutral
	-3	CBC	CBC-Positive
	-9	CBC	CBC-Positive
	34	CBC	CBC-Negative
	45	CBC	CBC-Negative
	-4	CBC	CBC-Positive
	33	CBC	CBC-Negative
	3	CBC	CBC-Negative
	4	CBC	CBC-Negative
	0	CBC	CBC-Neutral
	54	CBC	CBC-Neutral
	23	CBC	CBC-Negative
	0	CBC	CBC-Positive
	33	CBC	CBC-Negative
	-11	CBC	CBC-Positive
	11	CBC	CBC-Negative
	8	CBC	CBC-Negative
	5	CBC	CBC-Negative
	62	CBC	CBC-Negative
	16	CBC	CBC-Negative
	-20	CBC	CBC-Positive
	6	CBC	CBC-Negative
	2	CBC	CBC-Positive
	1	CBC	CBC-Positive
	19	CBC	CBC-Negative
	-7	CBC	CBC-Positive
	-28	CBC	CBC-Positive
	10	CBC	CBC-Negative
	7	CBC	CBC-Neutral
	4	CBC	CBC-Negative
	4	CBC	CBC-Negative
	-2	CBC	CBC-Positive
	22	CBC	CBC-Negative
	-10	CBC	CBC-Positive
	12	CBC	CBC-Negative
	54	CBC	CBC-Negative
	16	CBC	CBC-Neutral
	27	CBC	CBC-Neutral
	20	CBC	CBC-Neutral
	-22	CBC	CBC-Positive
	14	CBC	CBC-Neutral
	4	CBC	CBC-Positive
	3	CBC	CBC-Negative
	-1	CBC	CBC-Positive
	-16	CBC	CBC-Positive
	9	CBC	CBC-Negative
	9	CBC	CBC-Neutral
	2	CBC	CBC-Positive
	-10	CBC	CBC-Positive
	14	CBC	CBC-Negative
	-5	CBC	CBC-Positive
	37	CBC	CBC-Negative
	-8	CBC	CBC-Positive
	-1	CBC	CBC-Positive
	1	CBC	CBC-Neutral
	40	CBC	CBC-Neutral
	-17	CBC	CBC-Positive
	49	CBC	CBC-Negative
	42	CBC	CBC-Negative
	-1	CBC	CBC-Positive
	1	CBC	CBC-Negative
	5	CBC	CBC-Negative
	37	CBC	CBC-Neutral
	-19	CBC	CBC-Neutral
	18	CBC	CBC-Negative
	-8	CBC	CBC-Positive
	14	CBC	CBC-Neutral
	15	CBC	CBC-Negative
	8	CBC	CBC-Neutral
	2	CBC	CBC-Neutral
	4	CBC	CBC-Neutral
	3	CBC	CBC-Neutral
	-2	CBC	CBC-Negative
	12	CBC	CBC-Positive
	1	CBC	CBC-Neutral
	-1	CBC	CBC-Neutral
	12	CBC	CBC-Neutral
	1	CBC	CBC-Positive
	6	CBC	CBC-Negative
	-7	CBC	CBC-Positive
	1	CBC	CBC-Negative
	13	CBC	CBC-Negative
	-8	CBC	CBC-Positive
	6	CBC	CBC-Neutral
	3	CBC	CBC-Neutral
	3	CBC	CBC-Negative
	-6	CBC	CBC-Positive
	0	CBC	CBC-Positive
	-10	CBC	CBC-Positive
	19	CBC	CBC-Neutral
	-3	CBC	CBC-Positive
	1	CBC	CBC-Neutral
	17	CBC	CBC-Negative
	14	CBC	CBC-Negative
	2	CBC	CBC-Neutral
	15	CBC	CBC-Negative
	9	CBC	CBC-Negative
	5	CBC	CBC-Positive
	-6	CBC	CBC-Positive
	5	CBC	CBC-Mixed
	-7	CBC	CBC-Positive
	1	CBC	CBC-Neutral
	6	CBC	CBC-Neutral
	21	CBC	CBC-Negative
	-16	CBC	CBC-Positive
	14	CBC	CBC-Negative
	8	CBC	CBC-Negative
	-12	CBC	CBC-Positive
	2	CBC	CBC-Negative
	24	CBC	CBC-Negative
	-3	CBC	CBC-Positive
	18	CBC	CBC-Neutral
	6	CBC	CBC-Negative
	14	CBC	CBC-Positive
	13	CBC	CBC-Negative
	10	CBC	CBC-Negative
	9	CBC	CBC-Negative
	14	CBC	CBC-Negative
	12	CBC	CBC-Negative
	6	CBC	CBC-Negative
	8	CBC	CBC-Negative
	-10	CBC	CBC-Positive
	12	CBC	CBC-Negative
	4	CBC	CBC-Negative
	5	CBC	CBC-Negative
	11	CBC	CBC-Negative
	11	CBC	CBC-Neutral
	2	CBC	CBC-Negative
	-15	CBC	CBC-Positive
	2	CBC	CBC-Negative
	0	CBC	CBC-Negative
	1	CBC	CBC-Negative
	8	CBC	CBC-Positive
	3	CBC	CBC-Neutral
	-9	CBC	CBC-Positive
	2	CBC	CBC-Positive
	8	CBC	CBC-Positive
	3	CBC	CBC-Positive
	3	CBC	CBC-Negative
	0	CBC	CBC-Negative
	8	CBC	CBC-Neutral
	0	CBC	CBC-Positive
	-7	GM	GM-Positive
	3	GM	GM-Neutral
	2	GM	GM-Neutral
	1	GM	GM-Neutral
	0	GM	GM-Negative
	4	GM	GM-Negative
	-5	GM	GM-Negative
	-1	GM	GM-Negative
	-3	GM	GM-Positive
	4	GM	GM-Negative
	3	GM	GM-Negative
	-5	GM	GM-Positive
	2	GM	GM-Negative
	-1	GM	GM-Positive
	5	GM	GM-Negative
	5	GM	GM-Negative
	4	GM	GM-Negative
	2	GM	GM-Negative
	0	GM	GM-Negative
	1	GM	GM-Negative
	1	GM	GM-Negative
	0	GM	GM-Neutral
	3	GM	GM-Neutral
	-1	GM	GM-Negative
	-1	GM	GM-Negative
	1	GM	GM-Mixed
	0	GM	GM-Neutral
	-1	GM	GM-Positive
	0	GM	GM-Negative
	-1	GM	GM-Mixed
	-1	GM	GM-Positive
	1	GM	GM-Negative
	0	GM	GM-Negative
	-1	GM	GM-Negative
	0	GM	GM-Neutral
	0	GM	GM-Negative
	3	GM	GM-Negative
	-1	GM	GM-Positive
	-1	GM	GM-Neutral
	-1	GM	GM-Positive
	0	GM	GM-Negative
	2	GM	GM-Positive
	-1	GM	GM-Negative
	1	GM	GM-Positive
	1	GM	GM-Neutral
	-1	GM	GM-Neutral
	0	GM	GM-Positive
	2	GM	GM-Negative
	2	GM	GM-Positive
	3	GM	GM-Negative
	5	GM	GM-Neutral
	1	GM	GM-Positive
	1	GM	GM-Negative
	2	GM	GM-Negative
	0	GM	GM-Negative
	3	GM	GM-Neutral
	1	GM	GM-Positive
	2	GM	GM-Negative
	1	GM	GM-Neutral
	1	GM	GM-Mixed
	1	GM	GM-Positive
	1	GM	GM-Neutral
	1	GM	GM-Negative
	0	GM	GM-Negative
	0	GM	GM-Negative
	0	GM	GM-Negative
	1	GM	GM-Positive
	1	GM	GM-Positive
	1	GM	GM-Mixed
	4	GM	GM-Neutral
	0	GM	GM-Negative
	0	GM	GM-Positive
	-1	GM	GM-Negative
	1	GM	GM-Positive
	2	GM	GM-Positive
	1	GM	GM-Neutral
	-3	GM	GM-Negative
	0	GM	GM-Negative
	1	GM	GM-Neutral
	0	GM	GM-Negative
	1	GM	GM-Negative
	1	GM	GM-Negative
	-1	GM	GM-Positive
	1	GM	GM-Negative
	0	GM	GM-Negative
	0	GM	GM-Neutral
	6	GM	GM-Neutral
	-1	GM	GM-Negative
	0	GM	GM-Neutral
	0	GM	GM-Positive
	0	GM	GM-Negative
	0	GM	GM-Neutral
	-3	GM	GM-Negative
	2	GM	GM-Positive
	1	GM	GM-Positive
	0	GM	GM-Positive
	1	GM	GM-Positive
	-1	GM	GM-Negative
	0	GM	GM-Positive
	0	GM	GM-Positive
	-2	GM	GM-Positive
	2	GM	GM-Negative
	1	NP	NP-Negative
	-1	NP	NP-Positive
	-1	NP	NP-Positive
	0	NP	NP-Neutral
	0	NP	NP-Negative
	1	NP	NP-Negative
	0	NP	NP-Negative
	-1	NP	NP-Negative
	0	NP	NP-Negative
	1	NP	NP-Negative
	-1	NP	NP-Positive
	3	NP	NP-Negative
	1	NP	NP-Positive
	1	NP	NP-Neutral
	-1	NP	NP-Negative
	0	NP	NP-Negative
	-1	NP	NP-Negative
	0	NP	NP-Negative
	-2	NP	NP-Negative
	2	NP	NP-Negative
	4	NP	NP-Negative
	1	NP	NP-Positive
	4	NP	NP-Negative
	0	NP	NP-Negative
	0	NP	NP-Positive
	1	NP	NP-Negative
	0	NP	NP-Negative
	1	NP	NP-Positive
	0	NP	NP-Negative
	0	NP	NP-Negative
	2	NP	NP-Positive
	3	NP	NP-Positive
	1	NP	NP-Negative
	0	NP	NP-Neutral
	-2	NP	NP-Negative
	2	NP	NP-Neutral
	1	NP	NP-Negative
	0	NP	NP-Positive
	-2	NP	NP-Negative
	1	NP	NP-Negative
	0	NP	NP-Negative
	5	NP	NP-Negative
	8	NP	NP-Negative
	-6	NP	NP-Positive
	5	NP	NP-Negative
	5	NP	NP-Neutral
	9	NP	NP-Negative
	1	NP	NP-Positive
	2	NP	NP-Negative
	-5	NP	NP-Positive
	0	NP	NP-Negative
	6	NP	NP-Negative
	1	NP	NP-Neutral
	-1	NP	NP-Negative
	1	NP	NP-Positive
	0	NP	NP-Negative
	13	NP	NP-Negative
	11	NP	NP-Negative
	1	NP	NP-Negative
	-1	NP	NP-Positive
	2	NP	NP-Negative
	1	NP	NP-Positive
	0	NP	NP-Negative
	-2	NP	NP-Positive
	0	NP	NP-Neutral
	1	NP	NP-Positive
	0	NP	NP-Negative
	-1	NP	NP-Positive
	1	NP	NP-Negative
	1	NP	NP-Negative
	0	NP	NP-Neutral
	0	NP	NP-Positive
	0	NP	NP-Negative
	0	NP	NP-Neutral
	0	NP	NP-Positive
	0	NP	NP-Negative
	1	NP	NP-Neutral
	1	NP	NP-Neutral
	1	NP	NP-Positive
	0	NP	NP-Negative
	0	NP	NP-Negative
	0	NP	NP-Neutral
	1	NP	NP-Neutral
	0	NP	NP-Neutral
	2	NP	NP-Negative
	-1	NP	NP-Negative
	0	NP	NP-Negative
	4	NP	NP-Positive
	0	NP	NP-Negative
	2	NP	NP-Neutral
	0	NP	NP-Negative
	2	NP	NP-Positive
	3	NP	NP-Positive
	2	NP	NP-Neutral
	6	NP	NP-Negative
	1	NP	NP-Negative
	12	NP	NP-Neutral
	8	NP	NP-Negative
	4	NP	NP-Negative
	6	NP	NP-Negative
	3	NP	NP-Positive
	3	NP	NP-Negative
	5	NP	NP-Negative
	4	NP	NP-Negative
	6	NP	NP-Neutral
	7	NP	NP-Negative
	0	NP	NP-Neutral
	6	NP	NP-Negative
	18	NP	NP-Neutral
	0	NP	NP-Neutral
	33	NP	NP-Neutral
	0	NP	NP-Neutral
	2	NP	NP-Negative
	11	NP	NP-Negative
	1	NP	NP-Positive
	1	NP	NP-Negative
	8	NP	NP-Neutral
	15	NP	NP-Neutral
	9	NP	NP-Negative
	79	NP	NP-Negative
	0	NP	NP-Negative
	2	NP	NP-Positive
	0	NP	NP-Positive
	2	NP	NP-Negative
	0	NP	NP-Positive
	15	NP	NP-Positive
	1	NP	NP-Negative
	12	NP	NP-Neutral
	3	NP	NP-Negative
	35	NP	NP-Positive
	3	NP	NP-Neutral
	13	NP	NP-Negative
	6	NP	NP-Positive
	0	NP	NP-Neutral
	20	NP	NP-Neutral
	9	NP	NP-Positive
	6	NP	NP-Negative
	26	NP	NP-Negative
	9	NP	NP-Positive
	12	NP	NP-Negative
	5	NP	NP-Positive
	14	NP	NP-Negative
	8	NP	NP-Positive
	15	NP	NP-Negative
	0	NP	NP-Negative
	20	NP	NP-Negative
	13	NP	NP-Positive
	9	NP	NP-Negative
	22	NP	NP-Neutral
	11	NP	NP-Negative
	2	NP	NP-Neutral
	16	NP	NP-Negative
	3	NP	NP-Neutral
	8	NP	NP-Negative
	3	NP	NP-Neutral
	1	NP	NP-Neutral
	4	NP	NP-Neutral
	52	NP	NP-Negative
	10	NP	NP-Negative
	5	NP	NP-Neutral
	26	NP	NP-Negative
	28	NP	NP-Negative
	0	NP	NP-Negative
	13	NP	NP-Negative
	0	NP	NP-Positive
	5	NP	NP-Negative
	0	NP	NP-Positive
	7	NP	NP-Negative
	-1	NP	NP-Positive
	12	NP	NP-Negative
	12	NP	NP-Negative
	5	NP	NP-Neutral
	6	NP	NP-Negative
	9	NP	NP-Neutral
	10	NP	NP-Negative
	18	NP	NP-Negative
	3	NP	NP-Negative
	61	NP	NP-Negative
	0	NP	NP-Positive
	1	NP	NP-Negative
	0	NP	NP-Positive
	1	NP	NP-Negative
	24	NP	NP-Negative
	1	NP	NP-Negative
	25	NP	NP-Negative
	3	NP	NP-Neutral
	11	NP	NP-Negative
	3	NP	NP-Neutral
	7	NP	NP-Negative
	4	NP	NP-Neutral
	41	NP	NP-Negative
	2	NP	NP-Positive
	6	NP	NP-Positive
	7	NP	NP-Neutral
	8	NP	NP-Negative
	-2	NP	NP-Positive
	2	NP	NP-Negative
	-1	NP	NP-Negative
	6	NP	NP-Negative
	0	NP	NP-Negative
	3	NP	NP-Neutral
	27	NP	NP-Negative
	3	NP	NP-Neutral
	4	NP	NP-Negative
	2	NP	NP-Positive
	2	NP	NP-Negative
	2	NP	NP-Negative
	2	NP	NP-Negative
	3	NP	NP-Negative
	1	NP	NP-Negative
	1	NP	NP-Neutral
	1	NP	NP-Negative
	-3	NP	NP-Positive
	8	NP	NP-Negative
	-1	NP	NP-Positive
	0	NP	NP-Negative
	5	NP	NP-Negative
	0	NP	NP-Positive
	10	NP	NP-Negative
	20	NP	NP-Negative
	1	NP	NP-Positive
	0	NP	NP-Negative
	0	NP	NP-Positive
	4	NP	NP-Positive
	1	NP	NP-Negative
	0	NP	NP-Negative
	0	NP	NP-Negative
	2	NP	NP-Positive
	1	NP	NP-Negative
	5	NP	NP-Negative
	3	NP	NP-Neutral
	2	NP	NP-Negative
	2	NP	NP-Negative
	2	NP	NP-Negative
	0	NP	NP-Negative
	0	NP	NP-Negative
	0	NP	NP-Negative
	0	NP	NP-Negative
	0	NP	NP-Positive
	0	NP	NP-Negative
	0	NP	NP-Positive
	1	NP	NP-Negative
	1	NP	NP-Mixed
	0	NP	NP-Mixed
	3	NP	NP-Negative
	3	NP	NP-Negative
	-1	NP	NP-Neutral
	3	NP	NP-Negative
	-5	NP	NP-Positive
	4	NP	NP-Negative
	0	NP	NP-Positive
	3	NP	NP-Negative
	-7	NP	NP-Positive
	-5	NP	NP-Positive
	-7	NP	NP-Positive
	4	NP	NP-Neutral
	2	NP	NP-Negative
	1	NP	NP-Negative
	4	NP	NP-Negative
	4	NP	NP-Negative
	4	NP	NP-Negative
	4	NP	NP-Negative
	5	NP	NP-Negative
	-7	NP	NP-Positive
	9	NP	NP-Neutral
	-6	NP	NP-Neutral
	-4	NP	NP-Positive
	-5	NP	NP-Neutral
	13	NP	NP-Negative
	0	NP	NP-Positive
	2	NP	NP-Positive
	4	NP	NP-Positive
	-3	NP	NP-Positive
	4	NP	NP-Negative
	16	NP	NP-Negative
	2	NP	NP-Negative
	1	NP	NP-Negative
	9	NP	NP-Neutral
	10	NP	NP-Neutral
	0	NP	NP-Neutral
	0	NP	NP-Neutral
	16	NP	NP-Neutral
	2	NP	NP-Positive
	7	NP	NP-Positive
	1	NP	NP-Neutral
	13	NP	NP-Negative
	2	NP	NP-Negative
	-6	NP	NP-Positive
	0	NP	NP-Positive
	9	NP	NP-Negative
	1	NP	NP-Negative
	3	NP	NP-Negative
	-4	NP	NP-Positive
	3	NP	NP-Negative
	3	NP	NP-Negative
	-4	NP	NP-Positive
	5	NP	NP-Negative
	31	NP	NP-Negative
	-1	NP	NP-Negative
	10	NP	NP-Negative
	-4	NP	NP-Positive
	11	NP	NP-Negative
	22	NP	NP-Negative
	-2	NP	NP-Positive
	5	NP	NP-Negative
	9	NP	NP-Negative
	-5	NP	NP-Positive
	3	NP	NP-Positive
	-8	NP	NP-Positive
	3	NP	NP-Negative
	21	NP	NP-Negative
	7	NP	NP-Positive
	3	NP	NP-Positive
	2	NP	NP-Negative
	15	NP	NP-Neutral
	-5	NP	NP-Positive
	8	NP	NP-Positive
	35	NP	NP-Negative
	-3	NP	NP-Positive
	1	NP	NP-Negative
	9	NP	NP-Neutral
	8	NP	NP-Neutral
	0	NP	NP-Negative
	-6	NP	NP-Neutral
	10	NP	NP-Neutral
	1	NP	NP-Negative
	12	NP	NP-Neutral
	-13	NP	NP-Negative
	16	NP	NP-Neutral
	1	NP	NP-Negative
	20	NP	NP-Positive
	0	NP	NP-Negative
	0	NP	NP-Neutral
	-5	NP	NP-Negative
	4	NP	NP-Negative
	7	NP	NP-Negative
	-6	NP	NP-Positive
	8	NP	NP-Negative
	7	NP	NP-Mixed
	0	NP	NP-Positive
	13	NP	NP-Mixed
	-12	NP	NP-Positive
	10	NP	NP-Neutral
	7	NP	NP-Neutral
	21	NP	NP-Neutral
	2	NP	NP-Negative
	4	NP	NP-Negative
	30	NP	NP-Positive
	2	NP	NP-Neutral
	1	NP	NP-Negative
	4	NP	NP-Positive
	3	NP	NP-Negative
	1	NP	NP-Negative
	0	NP	NP-Neutral
	0	NP	NP-Positive
	0	NP	NP-Neutral
	2	NP	NP-Negative
	6	NP	NP-Negative
	7	NP	NP-Negative
	11	NP	NP-Negative
	-2	NP	NP-Positive
	0	NP	NP-Negative
	0	NP	NP-Negative
	2	NP	NP-Negative
	7	NP	NP-Negative

## Sheet: BoxPlot 75%
												Adapted from Chandoo.org - 2012

## Sheet: Box plot 50%
												Adapted from Chandoo.org - 2012

## Sheet: boxplot data 50%
	Comment ratings in HCW Vaccine study						Calculations
	Net Comment Score	Newspaper	Sentiment				Job type	Count	Min	0.25	0.5	0.75	Max	Error 1	Error 2
	92	CBC	CBC-Neutral				CBC	290	-54	-1	4	13.75	190	53	176.25
	-30	CBC	CBC-Negative				GM	102	-7	0	0.5	1	6	7	5
	0	CBC	CBC-Neutral				NP	365	-13	0	2	7	79	13	72
	-1	CBC	CBC-Negative
	6	CBC	CBC-Neutral				CBC-Positive	94	-46	-10.75	-3	0.75	167	35.25	166.25
	-3	CBC	CBC-Positive				CBC-Neutral	65	-37	1	6	14	190	38	176
	-2	CBC	CBC-Positive				CBC-Negative	125	-54	4	9	22	142	58	120
	-46	CBC	CBC-Positive
	3	CBC	CBC-Negative				GM-Positive	29	-7	-1	0	1	2	6	1
	7	CBC	CBC-Positive				GM-Neutral	21	-1	0	1	3	6	1	3
	1	CBC	CBC-Neutral				GM-Negative	48	-5	0	0	2	5	5	3
	-16	CBC	CBC-Positive
	-10	CBC	CBC-Positive				NP-Positive	91	-12	-2	0	2.5	35	10	32.5
	7	CBC	CBC-Negative				NP-Neutral	71	-6	0	3	9	33	6	24
	0	CBC	CBC-Positive				NP-Negative	199	-13	0.5	3	7.5	79	13.5	71.5
	0	CBC	CBC-Neutral
	0	CBC	CBC-Positive
	88	CBC	CBC-Negative
	94	CBC	CBC-Positive
	0	CBC	CBC-Positive
	0	CBC	CBC-Negative
	-54	CBC	CBC-Negative				Data for interactive box plot
	-45	CBC	CBC-Positive			1	CBC	290	-54	-1	4	13.75	190	53	176.25
	-3	CBC	CBC-Negative			2	GM	102	-7	0	0.5	1	6	7	5
	-12	CBC	CBC-Positive			1	CBC	290	-54	-1	4	13.75	190	53	176.25
	-13	CBC	CBC-Positive
	7	CBC	CBC-Negative				Net Comment Score: CBC vs. GM vs. CBC							176.25
	1	CBC	CBC-Positive											5
	-38	CBC	CBC-Positive											176.25
	11	CBC	CBC-Neutral
	-1	CBC	CBC-Positive
	-8	CBC	CBC-Neutral
	10	CBC	CBC-Neutral
	-17	CBC	CBC-Positive
	6	CBC	CBC-Negative
	3	CBC	CBC-Negative
	-1	CBC	CBC-Negative
	61	CBC	CBC-Negative
	-18	CBC	CBC-Positive
	22	CBC	CBC-Negative
	12	CBC	CBC-Negative
	3	CBC	CBC-Neutral
	0	CBC	CBC-Positive
	1	CBC	CBC-Neutral
	6	CBC	CBC-Positive
	6	CBC	CBC-Positive
	20	CBC	CBC-Neutral
	-12	CBC	CBC-Positive
	10	CBC	CBC-Negative
	10	CBC	CBC-Neutral
	-8	CBC	CBC-Positive
	10	CBC	CBC-Negative
	5	CBC	CBC-Neutral
	-13	CBC	CBC-Positive
	8	CBC	CBC-Negative
	5	CBC	CBC-Neutral
	0	CBC	CBC-Neutral
	27	CBC	CBC-Negative
	-5	CBC	CBC-Positive
	5	CBC	CBC-Negative
	5	CBC	CBC-Negative
	-37	CBC	CBC-Neutral
	12	CBC	CBC-Negative
	21	CBC	CBC-Negative
	-26	CBC	CBC-Positive
	6	CBC	CBC-Negative
	2	CBC	CBC-Negative
	1	CBC	CBC-Negative
	24	CBC	CBC-Negative
	2	CBC	CBC-Positive
	44	CBC	CBC-Negative
	0	CBC	CBC-Positive
	27	CBC	CBC-Negative
	10	CBC	CBC-Negative
	7	CBC	CBC-Negative
	2	CBC	CBC-Positive
	7	CBC	CBC-Neutral
	19	CBC	CBC-Negative
	7	CBC	CBC-Negative
	-2	CBC	CBC-Positive
	6	CBC	CBC-Neutral
	0	CBC	CBC-Negative
	-2	CBC	CBC-Negative
	-1	CBC	CBC-Negative
	0	CBC	CBC-Neutral
	-1	CBC	CBC-Negative
	22	CBC	CBC-Negative
	-36	CBC	CBC-Positive
	6	CBC	CBC-Neutral
	24	CBC	CBC-Negative
	8	CBC	CBC-Neutral
	-1	CBC	CBC-Positive
	9	CBC	CBC-Negative
	5	CBC	CBC-Negative
	-1	CBC	CBC-Neutral
	1	CBC	CBC-Positive
	21	CBC	CBC-Neutral
	8	CBC	CBC-Neutral
	8	CBC	CBC-Neutral
	0	CBC	CBC-Negative
	-1	CBC	CBC-Positive
	142	CBC	CBC-Negative
	41	CBC	CBC-Negative
	-3	CBC	CBC-Positive
	38	CBC	CBC-Negative
	-18	CBC	CBC-Positive
	6	CBC	CBC-Negative
	-8	CBC	CBC-Positive
	14	CBC	CBC-Mixed
	-3	CBC	CBC-Positive
	-10	CBC	CBC-Positive
	8	CBC	CBC-Negative
	7	CBC	CBC-Negative
	-7	CBC	CBC-Positive
	-22	CBC	CBC-Positive
	0	CBC	CBC-Negative
	190	CBC	CBC-Neutral
	-4	CBC	CBC-Neutral
	45	CBC	CBC-Neutral
	14	CBC	CBC-Neutral
	-16	CBC	CBC-Positive
	17	CBC	CBC-Mixed
	39	CBC	CBC-Negative
	78	CBC	CBC-Mixed
	136	CBC	CBC-Negative
	-4	CBC	CBC-Neutral
	2	CBC	CBC-Negative
	91	CBC	CBC-Negative
	-1	CBC	CBC-Negative
	167	CBC	CBC-Positive
	0	CBC	CBC-Positive
	5	CBC	CBC-Negative
	37	CBC	CBC-Positive
	4	CBC	CBC-Neutral
	70	CBC	CBC-Negative
	73	CBC	CBC-Negative
	17	CBC	CBC-Negative
	2	CBC	CBC-Neutral
	109	CBC	CBC-Negative
	26	CBC	CBC-Mixed
	23	CBC	CBC-Neutral
	20	CBC	CBC-Negative
	49	CBC	CBC-Negative
	-3	CBC	CBC-Mixed
	52	CBC	CBC-Negative
	12	CBC	CBC-Negative
	1	CBC	CBC-Positive
	34	CBC	CBC-Positive
	4	CBC	CBC-Neutral
	-3	CBC	CBC-Positive
	-9	CBC	CBC-Positive
	34	CBC	CBC-Negative
	45	CBC	CBC-Negative
	-4	CBC	CBC-Positive
	33	CBC	CBC-Negative
	3	CBC	CBC-Negative
	4	CBC	CBC-Negative
	0	CBC	CBC-Neutral
	54	CBC	CBC-Neutral
	23	CBC	CBC-Negative
	0	CBC	CBC-Positive
	33	CBC	CBC-Negative
	-11	CBC	CBC-Positive
	11	CBC	CBC-Negative
	8	CBC	CBC-Negative
	5	CBC	CBC-Negative
	62	CBC	CBC-Negative
	16	CBC	CBC-Negative
	-20	CBC	CBC-Positive
	6	CBC	CBC-Negative
	2	CBC	CBC-Positive
	1	CBC	CBC-Positive
	19	CBC	CBC-Negative
	-7	CBC	CBC-Positive
	-28	CBC	CBC-Positive
	10	CBC	CBC-Negative
	7	CBC	CBC-Neutral
	4	CBC	CBC-Negative
	4	CBC	CBC-Negative
	-2	CBC	CBC-Positive
	22	CBC	CBC-Negative
	-10	CBC	CBC-Positive
	12	CBC	CBC-Negative
	54	CBC	CBC-Negative
	16	CBC	CBC-Neutral
	27	CBC	CBC-Neutral
	20	CBC	CBC-Neutral
	-22	CBC	CBC-Positive
	14	CBC	CBC-Neutral
	4	CBC	CBC-Positive
	3	CBC	CBC-Negative
	-1	CBC	CBC-Positive
	-16	CBC	CBC-Positive
	9	CBC	CBC-Negative
	9	CBC	CBC-Neutral
	2	CBC	CBC-Positive
	-10	CBC	CBC-Positive
	14	CBC	CBC-Negative
	-5	CBC	CBC-Positive
	37	CBC	CBC-Negative
	-8	CBC	CBC-Positive
	-1	CBC	CBC-Positive
	1	CBC	CBC-Neutral
	40	CBC	CBC-Neutral
	-17	CBC	CBC-Positive
	49	CBC	CBC-Negative
	42	CBC	CBC-Negative
	-1	CBC	CBC-Positive
	1	CBC	CBC-Negative
	5	CBC	CBC-Negative
	37	CBC	CBC-Neutral
	-19	CBC	CBC-Neutral
	18	CBC	CBC-Negative
	-8	CBC	CBC-Positive
	14	CBC	CBC-Neutral
	15	CBC	CBC-Negative
	8	CBC	CBC-Neutral
	2	CBC	CBC-Neutral
	4	CBC	CBC-Neutral
	3	CBC	CBC-Neutral
	-2	CBC	CBC-Negative
	12	CBC	CBC-Positive
	1	CBC	CBC-Neutral
	-1	CBC	CBC-Neutral
	12	CBC	CBC-Neutral
	1	CBC	CBC-Positive
	6	CBC	CBC-Negative
	-7	CBC	CBC-Positive
	1	CBC	CBC-Negative
	13	CBC	CBC-Negative
	-8	CBC	CBC-Positive
	6	CBC	CBC-Neutral
	3	CBC	CBC-Neutral
	3	CBC	CBC-Negative
	-6	CBC	CBC-Positive
	0	CBC	CBC-Positive
	-10	CBC	CBC-Positive
	19	CBC	CBC-Neutral
	-3	CBC	CBC-Positive
	1	CBC	CBC-Neutral
	17	CBC	CBC-Negative
	14	CBC	CBC-Negative
	2	CBC	CBC-Neutral
	15	CBC	CBC-Negative
	9	CBC	CBC-Negative
	5	CBC	CBC-Positive
	-6	CBC	CBC-Positive
	5	CBC	CBC-Mixed
	-7	CBC	CBC-Positive
	1	CBC	CBC-Neutral
	6	CBC	CBC-Neutral
	21	CBC	CBC-Negative
	-16	CBC	CBC-Positive
	14	CBC	CBC-Negative
	8	CBC	CBC-Negative
	-12	CBC	CBC-Positive
	2	CBC	CBC-Negative
	24	CBC	CBC-Negative
	-3	CBC	CBC-Positive
	18	CBC	CBC-Neutral
	6	CBC	CBC-Negative
	14	CBC	CBC-Positive
	13	CBC	CBC-Negative
	10	CBC	CBC-Negative
	9	CBC	CBC-Negative
	14	CBC	CBC-Negative
	12	CBC	CBC-Negative
	6	CBC	CBC-Negative
	8	CBC	CBC-Negative
	-10	CBC	CBC-Positive
	12	CBC	CBC-Negative
	4	CBC	CBC-Negative
	5	CBC	CBC-Negative
	11	CBC	CBC-Negative
	11	CBC	CBC-Neutral
	2	CBC	CBC-Negative
	-15	CBC	CBC-Positive
	2	CBC	CBC-Negative
	0	CBC	CBC-Negative
	1	CBC	CBC-Negative
	8	CBC	CBC-Positive
	3	CBC	CBC-Neutral
	-9	CBC	CBC-Positive
	2	CBC	CBC-Positive
	8	CBC	CBC-Positive
	3	CBC	CBC-Positive
	3	CBC	CBC-Negative
	0	CBC	CBC-Negative
	8	CBC	CBC-Neutral
	0	CBC	CBC-Positive
	-7	GM	GM-Positive
	3	GM	GM-Neutral
	2	GM	GM-Neutral
	1	GM	GM-Neutral
	0	GM	GM-Negative
	4	GM	GM-Negative
	-5	GM	GM-Negative
	-1	GM	GM-Negative
	-3	GM	GM-Positive
	4	GM	GM-Negative
	3	GM	GM-Negative
	-5	GM	GM-Positive
	2	GM	GM-Negative
	-1	GM	GM-Positive
	5	GM	GM-Negative
	5	GM	GM-Negative
	4	GM	GM-Negative
	2	GM	GM-Negative
	0	GM	GM-Negative
	1	GM	GM-Negative
	1	GM	GM-Negative
	0	GM	GM-Neutral
	3	GM	GM-Neutral
	-1	GM	GM-Negative
	-1	GM	GM-Negative
	1	GM	GM-Mixed
	0	GM	GM-Neutral
	-1	GM	GM-Positive
	0	GM	GM-Negative
	-1	GM	GM-Mixed
	-1	GM	GM-Positive
	1	GM	GM-Negative
	0	GM	GM-Negative
	-1	GM	GM-Negative
	0	GM	GM-Neutral
	0	GM	GM-Negative
	3	GM	GM-Negative
	-1	GM	GM-Positive
	-1	GM	GM-Neutral
	-1	GM	GM-Positive
	0	GM	GM-Negative
	2	GM	GM-Positive
	-1	GM	GM-Negative
	1	GM	GM-Positive
	1	GM	GM-Neutral
	-1	GM	GM-Neutral
	0	GM	GM-Positive
	2	GM	GM-Negative
	2	GM	GM-Positive
	3	GM	GM-Negative
	5	GM	GM-Neutral
	1	GM	GM-Positive
	1	GM	GM-Negative
	2	GM	GM-Negative
	0	GM	GM-Negative
	3	GM	GM-Neutral
	1	GM	GM-Positive
	2	GM	GM-Negative
	1	GM	GM-Neutral
	1	GM	GM-Mixed
	1	GM	GM-Positive
	1	GM	GM-Neutral
	1	GM	GM-Negative
	0	GM	GM-Negative
	0	GM	GM-Negative
	0	GM	GM-Negative
	1	GM	GM-Positive
	1	GM	GM-Positive
	1	GM	GM-Mixed
	4	GM	GM-Neutral
	0	GM	GM-Negative
	0	GM	GM-Positive
	-1	GM	GM-Negative
	1	GM	GM-Positive
	2	GM	GM-Positive
	1	GM	GM-Neutral
	-3	GM	GM-Negative
	0	GM	GM-Negative
	1	GM	GM-Neutral
	0	GM	GM-Negative
	1	GM	GM-Negative
	1	GM	GM-Negative
	-1	GM	GM-Positive
	1	GM	GM-Negative
	0	GM	GM-Negative
	0	GM	GM-Neutral
	6	GM	GM-Neutral
	-1	GM	GM-Negative
	0	GM	GM-Neutral
	0	GM	GM-Positive
	0	GM	GM-Negative
	0	GM	GM-Neutral
	-3	GM	GM-Negative
	2	GM	GM-Positive
	1	GM	GM-Positive
	0	GM	GM-Positive
	1	GM	GM-Positive
	-1	GM	GM-Negative
	0	GM	GM-Positive
	0	GM	GM-Positive
	-2	GM	GM-Positive
	2	GM	GM-Negative
	1	NP	NP-Negative
	-1	NP	NP-Positive
	-1	NP	NP-Positive
	0	NP	NP-Neutral
	0	NP	NP-Negative
	1	NP	NP-Negative
	0	NP	NP-Negative
	-1	NP	NP-Negative
	0	NP	NP-Negative
	1	NP	NP-Negative
	-1	NP	NP-Positive
	3	NP	NP-Negative
	1	NP	NP-Positive
	1	NP	NP-Neutral
	-1	NP	NP-Negative
	0	NP	NP-Negative
	-1	NP	NP-Negative
	0	NP	NP-Negative
	-2	NP	NP-Negative
	2	NP	NP-Negative
	4	NP	NP-Negative
	1	NP	NP-Positive
	4	NP	NP-Negative
	0	NP	NP-Negative
	0	NP	NP-Positive
	1	NP	NP-Negative
	0	NP	NP-Negative
	1	NP	NP-Positive
	0	NP	NP-Negative
	0	NP	NP-Negative
	2	NP	NP-Positive
	3	NP	NP-Positive
	1	NP	NP-Negative
	0	NP	NP-Neutral
	-2	NP	NP-Negative
	2	NP	NP-Neutral
	1	NP	NP-Negative
	0	NP	NP-Positive
	-2	NP	NP-Negative
	1	NP	NP-Negative
	0	NP	NP-Negative
	5	NP	NP-Negative
	8	NP	NP-Negative
	-6	NP	NP-Positive
	5	NP	NP-Negative
	5	NP	NP-Neutral
	9	NP	NP-Negative
	1	NP	NP-Positive
	2	NP	NP-Negative
	-5	NP	NP-Positive
	0	NP	NP-Negative
	6	NP	NP-Negative
	1	NP	NP-Neutral
	-1	NP	NP-Negative
	1	NP	NP-Positive
	0	NP	NP-Negative
	13	NP	NP-Negative
	11	NP	NP-Negative
	1	NP	NP-Negative
	-1	NP	NP-Positive
	2	NP	NP-Negative
	1	NP	NP-Positive
	0	NP	NP-Negative
	-2	NP	NP-Positive
	0	NP	NP-Neutral
	1	NP	NP-Positive
	0	NP	NP-Negative
	-1	NP	NP-Positive
	1	NP	NP-Negative
	1	NP	NP-Negative
	0	NP	NP-Neutral
	0	NP	NP-Positive
	0	NP	NP-Negative
	0	NP	NP-Neutral
	0	NP	NP-Positive
	0	NP	NP-Negative
	1	NP	NP-Neutral
	1	NP	NP-Neutral
	1	NP	NP-Positive
	0	NP	NP-Negative
	0	NP	NP-Negative
	0	NP	NP-Neutral
	1	NP	NP-Neutral
	0	NP	NP-Neutral
	2	NP	NP-Negative
	-1	NP	NP-Negative
	0	NP	NP-Negative
	4	NP	NP-Positive
	0	NP	NP-Negative
	2	NP	NP-Neutral
	0	NP	NP-Negative
	2	NP	NP-Positive
	3	NP	NP-Positive
	2	NP	NP-Neutral
	6	NP	NP-Negative
	1	NP	NP-Negative
	12	NP	NP-Neutral
	8	NP	NP-Negative
	4	NP	NP-Negative
	6	NP	NP-Negative
	3	NP	NP-Positive
	3	NP	NP-Negative
	5	NP	NP-Negative
	4	NP	NP-Negative
	6	NP	NP-Neutral
	7	NP	NP-Negative
	0	NP	NP-Neutral
	6	NP	NP-Negative
	18	NP	NP-Neutral
	0	NP	NP-Neutral
	33	NP	NP-Neutral
	0	NP	NP-Neutral
	2	NP	NP-Negative
	11	NP	NP-Negative
	1	NP	NP-Positive
	1	NP	NP-Negative
	8	NP	NP-Neutral
	15	NP	NP-Neutral
	9	NP	NP-Negative
	79	NP	NP-Negative
	0	NP	NP-Negative
	2	NP	NP-Positive
	0	NP	NP-Positive
	2	NP	NP-Negative
	0	NP	NP-Positive
	15	NP	NP-Positive
	1	NP	NP-Negative
	12	NP	NP-Neutral
	3	NP	NP-Negative
	35	NP	NP-Positive
	3	NP	NP-Neutral
	13	NP	NP-Negative
	6	NP	NP-Positive
	0	NP	NP-Neutral
	20	NP	NP-Neutral
	9	NP	NP-Positive
	6	NP	NP-Negative
	26	NP	NP-Negative
	9	NP	NP-Positive
	12	NP	NP-Negative
	5	NP	NP-Positive
	14	NP	NP-Negative
	8	NP	NP-Positive
	15	NP	NP-Negative
	0	NP	NP-Negative
	20	NP	NP-Negative
	13	NP	NP-Positive
	9	NP	NP-Negative
	22	NP	NP-Neutral
	11	NP	NP-Negative
	2	NP	NP-Neutral
	16	NP	NP-Negative
	3	NP	NP-Neutral
	8	NP	NP-Negative
	3	NP	NP-Neutral
	1	NP	NP-Neutral
	4	NP	NP-Neutral
	52	NP	NP-Negative
	10	NP	NP-Negative
	5	NP	NP-Neutral
	26	NP	NP-Negative
	28	NP	NP-Negative
	0	NP	NP-Negative
	13	NP	NP-Negative
	0	NP	NP-Positive
	5	NP	NP-Negative
	0	NP	NP-Positive
	7	NP	NP-Negative
	-1	NP	NP-Positive
	12	NP	NP-Negative
	12	NP	NP-Negative
	5	NP	NP-Neutral
	6	NP	NP-Negative
	9	NP	NP-Neutral
	10	NP	NP-Negative
	18	NP	NP-Negative
	3	NP	NP-Negative
	61	NP	NP-Negative
	0	NP	NP-Positive
	1	NP	NP-Negative
	0	NP	NP-Positive
	1	NP	NP-Negative
	24	NP	NP-Negative
	1	NP	NP-Negative
	25	NP	NP-Negative
	3	NP	NP-Neutral
	11	NP	NP-Negative
	3	NP	NP-Neutral
	7	NP	NP-Negative
	4	NP	NP-Neutral
	41	NP	NP-Negative
	2	NP	NP-Positive
	6	NP	NP-Positive
	7	NP	NP-Neutral
	8	NP	NP-Negative
	-2	NP	NP-Positive
	2	NP	NP-Negative
	-1	NP	NP-Negative
	6	NP	NP-Negative
	0	NP	NP-Negative
	3	NP	NP-Neutral
	27	NP	NP-Negative
	3	NP	NP-Neutral
	4	NP	NP-Negative
	2	NP	NP-Positive
	2	NP	NP-Negative
	2	NP	NP-Negative
	2	NP	NP-Negative
	3	NP	NP-Negative
	1	NP	NP-Negative
	1	NP	NP-Neutral
	1	NP	NP-Negative
	-3	NP	NP-Positive
	8	NP	NP-Negative
	-1	NP	NP-Positive
	0	NP	NP-Negative
	5	NP	NP-Negative
	0	NP	NP-Positive
	10	NP	NP-Negative
	20	NP	NP-Negative
	1	NP	NP-Positive
	0	NP	NP-Negative
	0	NP	NP-Positive
	4	NP	NP-Positive
	1	NP	NP-Negative
	0	NP	NP-Negative
	0	NP	NP-Negative
	2	NP	NP-Positive
	1	NP	NP-Negative
	5	NP	NP-Negative
	3	NP	NP-Neutral
	2	NP	NP-Negative
	2	NP	NP-Negative
	2	NP	NP-Negative
	0	NP	NP-Negative
	0	NP	NP-Negative
	0	NP	NP-Negative
	0	NP	NP-Negative
	0	NP	NP-Positive
	0	NP	NP-Negative
	0	NP	NP-Positive
	1	NP	NP-Negative
	1	NP	NP-Mixed
	0	NP	NP-Mixed
	3	NP	NP-Negative
	3	NP	NP-Negative
	-1	NP	NP-Neutral
	3	NP	NP-Negative
	-5	NP	NP-Positive
	4	NP	NP-Negative
	0	NP	NP-Positive
	3	NP	NP-Negative
	-7	NP	NP-Positive
	-5	NP	NP-Positive
	-7	NP	NP-Positive
	4	NP	NP-Neutral
	2	NP	NP-Negative
	1	NP	NP-Negative
	4	NP	NP-Negative
	4	NP	NP-Negative
	4	NP	NP-Negative
	4	NP	NP-Negative
	5	NP	NP-Negative
	-7	NP	NP-Positive
	9	NP	NP-Neutral
	-6	NP	NP-Neutral
	-4	NP	NP-Positive
	-5	NP	NP-Neutral
	13	NP	NP-Negative
	0	NP	NP-Positive
	2	NP	NP-Positive
	4	NP	NP-Positive
	-3	NP	NP-Positive
	4	NP	NP-Negative
	16	NP	NP-Negative
	2	NP	NP-Negative
	1	NP	NP-Negative
	9	NP	NP-Neutral
	10	NP	NP-Neutral
	0	NP	NP-Neutral
	0	NP	NP-Neutral
	16	NP	NP-Neutral
	2	NP	NP-Positive
	7	NP	NP-Positive
	1	NP	NP-Neutral
	13	NP	NP-Negative
	2	NP	NP-Negative
	-6	NP	NP-Positive
	0	NP	NP-Positive
	9	NP	NP-Negative
	1	NP	NP-Negative
	3	NP	NP-Negative
	-4	NP	NP-Positive
	3	NP	NP-Negative
	3	NP	NP-Negative
	-4	NP	NP-Positive
	5	NP	NP-Negative
	31	NP	NP-Negative
	-1	NP	NP-Negative
	10	NP	NP-Negative
	-4	NP	NP-Positive
	11	NP	NP-Negative
	22	NP	NP-Negative
	-2	NP	NP-Positive
	5	NP	NP-Negative
	9	NP	NP-Negative
	-5	NP	NP-Positive
	3	NP	NP-Positive
	-8	NP	NP-Positive
	3	NP	NP-Negative
	21	NP	NP-Negative
	7	NP	NP-Positive
	3	NP	NP-Positive
	2	NP	NP-Negative
	15	NP	NP-Neutral
	-5	NP	NP-Positive
	8	NP	NP-Positive
	35	NP	NP-Negative
	-3	NP	NP-Positive
	1	NP	NP-Negative
	9	NP	NP-Neutral
	8	NP	NP-Neutral
	0	NP	NP-Negative
	-6	NP	NP-Neutral
	10	NP	NP-Neutral
	1	NP	NP-Negative
	12	NP	NP-Neutral
	-13	NP	NP-Negative
	16	NP	NP-Neutral
	1	NP	NP-Negative
	20	NP	NP-Positive
	0	NP	NP-Negative
	0	NP	NP-Neutral
	-5	NP	NP-Negative
	4	NP	NP-Negative
	7	NP	NP-Negative
	-6	NP	NP-Positive
	8	NP	NP-Negative
	7	NP	NP-Mixed
	0	NP	NP-Positive
	13	NP	NP-Mixed
	-12	NP	NP-Positive
	10	NP	NP-Neutral
	7	NP	NP-Neutral
	21	NP	NP-Neutral
	2	NP	NP-Negative
	4	NP	NP-Negative
	30	NP	NP-Positive
	2	NP	NP-Neutral
	1	NP	NP-Negative
	4	NP	NP-Positive
	3	NP	NP-Negative
	1	NP	NP-Negative
	0	NP	NP-Neutral
	0	NP	NP-Positive
	0	NP	NP-Neutral
	2	NP	NP-Negative
	6	NP	NP-Negative
	7	NP	NP-Negative
	11	NP	NP-Negative
	-2	NP	NP-Positive
	0	NP	NP-Negative
	0	NP	NP-Negative
	2	NP	NP-Negative
	7	NP	NP-Negative

## Sheet: Sources
Link Source	Total Citations
Alternative Health Sites	30
Cochrane	25
CIDRAP/Osterholm	20
News Media	20
Google Docs/Sites/YouTube	14
Med/Pharma/NGO	12
US CDC	10
Scientific Journals	10
BC CDC/Skowronski	8
Other	7
	156
News
CBC	6
CTV	1
Forbes	1
G&M	1
National Post	1
Kamloops News	1
NY Times (Osterholm)	4
Washington Post	1
Scientific American	1
Slate	1
The Aspen Times	1
The Atlantic	1
Yahoo News	1
Medical Organizations/Pharmaceuticals/International Bodies
BMJ	1
Ohmit (Clinical Infectious Disease Feb 2013)	1
EU CDC	1
EU CIDC	1
Gardam (CMAJ 2013)	2
GSK	1
Abramson (Int J Fam Med 2012)	1
JAMA	1
Simonsen (Lancet 2007)	3
Lorscheider (U of Calgary)	1
LWW	1
Mayo Clinic	1
MD Consult	1
PAHO	1
PubMed	1
US Health & Human Services	1
WebMD	1
WHO	2
Alternative Health Sites
About.com/chemistry	1
Access Excellence	1
childsafety.wordpress	1
Counter Punch	1
Decoded Science	1
Deepak Chopra	1
Disclose.tv	1
Doctor Yourself	1
Focus Online	2
Gaia-Health	1
Generation Rescue	1
Global Research	1
Health-Evidence	4
Healthscents 4 U	1
HIC Prevent	1
Infowars	1
Joseph Mercola	1
Natural News	2
News Max Health	1
Prison Planet	1
Rational Wiki	1
Shiv Chopra	1
Therapeutic Initiative	1
vactruth.com	1
Vitamin D Council	1
Other
BC Leg	1
EH Law	1
GCI	1
NG	2
Wikipedia	2
Wikipedia
US CDC
Decoded Science					1
About.com/chemistry					1
US CDC
Minnesota (CIDRAP/Osterholm) Natural News					1
Minnesota (CIDRAP/Osterholm)
Cochrane
vactruth.com					1
Rational Wiki					1
Minnesota (CIDRAP/Osterholm)
Cochrane
Disclose.tv					1
Natural News					1
childsafety.wordpress					1
Infowars					1
CBC BC CDC (Skowronski)				1
Cochrane
Prison Planet					1
BC CDC (Skowronski)
Health-Evidence Minnesota (CIDRAP/Osterholm)					1
CIDRAP/Osterholm ACIP US CDC
Mayo Clinic								1
Cochrane CBC				1
Cochrane CIDRAP/Osterholm
Cochrane Lancet (Simonsen 2007)									1
Lancet (Simonsen 2007)									1
US CDC
Vitamin D Council Doctor Yourself					2
Access Excellence					1
Counter Punch					1
GSK								1
CBC Google Doc				1						1
US CDC CIDRAP/Osterholm Focus Online					1
Cochrane Google Sites										1
CIDRAP/Osterholm
CIDRAP/Osterholm
CIDRAP/Osterholm NY Times				1
Health-Evidence					1
YouTube										1
YouTube										1
BC CDC (Skowronski) CBC
BC CDC (Skowronski) US CDC CIDRAP/Osterholm
CBC				1
Google Sites										1
Cochrane CIDRAP/Osterholm CBC Google Sites										1
Cochrane CIDRAP/Osterholm
Cochrane Health-Evidence					1
Google Docs										1
Gaia-Health					1
Cochrane CIDRAP/Osterholm
NY Times				1
WHO EU CIDC US CDC								2
CIDRAP/Osterholm G&M National Post BC CDC (Skowronski) WHO EUS CDC PAHO				1				3
BC Legislature											BC Leg
The Atlantic				1
Scientific American				1
Global Research					1
GCI Canada											GCI
YouTube										1
Deepak Chopra YouTube					1					1
Yahoo News				1
Cochrane
Cochrane NG											NG
Shiv Chopra YouTube					1					1
US CDC
Cochrane CTV				1
CIDRAP/Osterholm Cochrane Lancet (Simonsen 2007)									1
BC CDC (Skowronski) Cochrane
BC CDC (Skowronski) Cochrane
BC CDC (Skowronski)
Cochrane
NG											NG
Cochrane
Cochrane
Health-Evidence Google Sites HIC Prevent					2					1
CBC				1
Forbes				1
Slate				1
Kamloops News				1
Healthscents 4 U					1
Generation Rescue					1
Focus Online Therapeutic Initiative US Health & Human Services Cochrane					2			1
CIDRAP/Osterholm NY Times CBC Wikipedia Cochrane Washington Post				3
Google Sites										1
Cochrane YouTube										1
CIDRAP/Osterholm
CBC PubMed								1
WebMD MD Consult LWW								2	1
Joseph Mercola					1
News Max Health					1
EmondHarnden Law											EH Law
JAMA The Aspen Times				1					1
CIDRAP/Osterholm Int J Fam Med (Zvi Abramson) Gardam									2
Cochrane
Gardam Clinical Infectious Disease (Ohmit Feb 2013)									2
CIDRAP/Osterholm NY Times				1
Lorscheider (U of Calgary) YouTube								1		1
Cochrane US CDC
BMJ									1
				#REF!	#REF!			#REF!	#REF!	#REF!

## Sheet: Articles (2)
Article	Agency	title	WebCite	# of comments	Date	Number of indivduals
1	CBC	Compulsory flu shots for health workers called 'premature' ...	http://www.webcitation.org/6HWGqndVg	86	2013-03-25	148
2	CBC	BC suspends health workers' mandatory flu shots	http://www.webcitation.org/6HWH3iEQq	5	2012-12-04
3	CBC	Flu shots for hospital workers enforced in U.S	http://www.webcitation.org/6HWIAiBGA	10	2013-01-15
4	CBC	Mandate flu vaccines for health-care workers, journal says	http://www.webcitation.org/6HWIHp8Z2	175	2012-10-29
5	CBC	Hospital flu shot policy 'a little bit draconian'	http://www.webcitation.org/6HWIJSaCK	14	2013-01-30
6	GM	Doctor stirs debate over mandatory flu shots	http://archive.is/nivwk	22	2013-03-25	60
7	GM	Health workers should make flu shot a point of pride	http://archive.is/hUXb8	14	2013-01-30
8	GM	Health-care workers cheer softened stand on flu shots	http://archive.is/C4Uum	19	2012-12-03
9	GM	Flu shot should be mandatory, journal says	http://archive.is/7VxXb	37	2012-10-29
10	GM	New flu season policy targets B.C. health workers	http://archive.is/5FYE4	10	2012-08-23
11	NP	Nurse’s aide sent home for refusing flu shot the latest healthcare worker suspended in push to make immunization mandatory	http://www.webcitation.org/6HWItcE2r	233	2013-01-24	127
12	NP	Union cites possible ‘philosophical or religious objections’ as B.C. nurses balk at forced flu vaccinations	http://www.webcitation.org/6HWIwTtDP	119	2012-10-23
13	NP	Hold off on mandatory flu shots for health workers until vaccine is more effective: Toronto specialist	http://www.webcitation.org/6HWIyzaZL	13	2013-03-25
14	CTV	Debate over mandatory flu shots for health-care workers premature: expert	http://www.webcitation.org/6HWJ8XlpF	9	2013-03-25	198
15	CTV	U.S. hospitals grapple with crackdown on workers refusing flu shots	http://www.webcitation.org/6HWJA8TPo	15	2013-01-12
16	CTV	Should the flu shot be mandatory for health care workers?	http://www.webcitation.org/6HWJBVG7A	67	2013-01-04
17	CTV	B.C. Nurses' Union continues fight over mandatory flu shots	http://www.webcitation.org/6HWJDCHmm	17	2012-11-15
18	CTV	Op-ed adds ammo to fight over mandatory flu shots	http://www.webcitation.org/6HWJFToNJ	12	2012-11-14
19	CTV	Flu shots should be mandatory for hospital workers: CMAJ	http://www.webcitation.org/6HWJHyIax	68	2012-10-29						AUTHORNAME. TITLE. SOURCE. . URL:http://www.ctvnews.ca/health/flu-shots-should-be-mandatory-for-hospital-workers-cmaj-1.1015158. Accessed: 2013-06-20. (Archived by WebCite® at http://www.webcitation.org/6HWJHyIax)
20	CTV	Health care workers face firing over flu shots: union	http://www.webcitation.org/6HWJOuPpm	26	2012-10-24
21	CTV	Mandatory flu shots concern B.C. health-care workers	http://www.webcitation.org/6HWJQLaTX	19	2012-08-24
22	Coast Reporter	Mandatory flu shot concerns nurses	http://www.webcitation.org/6HWJRer3K	2	2012-08-31	2
23	Comox Valley Record	Flu edict for health-care workers will not be enforced	http://www.webcitation.org/6HWJTuWjQ	1	2012-12-06	1
25	Cowichan News Leader	It will be needles or masks for front-line workers in local health care operations	http://www.webcitation.org/6HWJWZqEk	1	2012-09-01	1
26	The Kamloops Daily News	Flu shot requirement relaxed	http://www.webcitation.org/6HWJYPiOE	18	2012-12-05	29
27	The Kamloops Daily News	Mandatory shots asking for trouble	http://www.webcitation.org/6HWJZOm9y	20	2012-11-19
28	The Kamloops Daily News	Health-care workers face stricter flu policies	http://www.webcitation.org/6HWJaa1tq	3	2012-08-23
29	The Kamloops Daily News	Unions, health officials to meet over new flu policy	http://www.webcitation.org/6HWJbMKAq	23	May 17,2013
30	Kamloops This Week	Too many health-care workers immunized against knowledge	http://www.webcitation.org/6HWJcXwGu	4	2912-08-27	4
31	Surrey Leader	Health union fighting needle-or-mask flu edict	http://www.webcitation.org/6HWJdZbvM	4	2012-10-25	4
32	The Tyee	BC backing down on flu shot requirement, says BCNU	http://www.webcitation.org/6HWJeTHmq	21	2012-11-30	37
33	The Tyee	Why Your Nurse Didn't Have to Take a Flu Shot	http://www.webcitation.org/6HWJfCr5a	33	2012-02-23
34	The Tyee	BC nurses concerned about choice of flut shots or mask	http://www.webcitation.org/6HWJgFi3J	23	2012-08-24
35	The Vancouver Sun	Editorial: healthcare workers should get the flu shot	http://www.webcitation.org/6HWJhAv4h	3	2013-04-17	15
36	The Vancouver Sun	Editorial: Don’t let dispute fool you — get a flu shot	http://www.webcitation.org/6HWJjyj3W	5	2012-11-16
37	The Vancouver Sun	B.C. to require health-care workers to get flu shot or wear masks	http://www.webcitation.org/6HWJksAcS	12	2012-08-24
				1163		626

## Sheet: Comments (Clean)
Comment ID	Article ID	Username	Date	# like/score	# dislikes	Net Score	Comment	Sentiment	HCW	Personal Story	Link	Support mandatory vaccinations for HCWs	Supports BC Policy		# of comments from user	Sentiment number		Link Source
1	1	Mr. Lo Key	2013-03-25	139	47	92	Amazing how we can force health care professionals to take a drug. But we can't force potentially dangerous mentally ill patients to do the same. Something is definitely wrong here!	Neutral	NO	NO	NO	N/A			1	0
2	1	StopFunVax	2013-03-25	12	42	-30	What are you talking about, "we can force health care professionals to take a drug" Why are you trying to force anything onto anyone? What right do you have to force a drug on someone else? Keep your witchcraft drugs away from me, all of you. I want nothing to do with anyone who wants to "force" drugs onto people. How is this any different than concentration camps from the past?	Negative	NO	NO	NO	NO			2	-1
3	1	Barley3	2013-03-27	0	0	0	Stop, teh whole article is about health authorities wanting to force medical workers to get the flu shot. Did you read it?	Neutral	NO	NO	NO	N/A			12	0
4	1	Mad Scientist	2013-03-25	51	52	-1	I am sure they have Union rules that can permit them to say no, if I was in there shoes I would say no-Dick Chaney- a friend of harpers had a patent on the H1N1 vaccine before the virus even exisited-this is akin to chemical warfare not to mention too close in composition to the Gulf war Syndrome drugs-which are harming people not helping them-massive mental illnesses caused by these. just say no…	Negative	NO	NO	NO	NO			1	-1
5	1	e.g.JohnSmith	2013-03-25	12	6	6	I am sure they have Union rules that can permit them to say no They don't.	Neutral	NO	NO	NO	N/A			2	0
6	1	Bcguy65	2013-03-25	7	10	-3	I guess the "Mad" part of your name is appropriate. The scientist part definitely is not. If it were up to you, we would still have polio and a myriad of other preventable disease.	Positive	NO	NO	NO	N/A	flag		8	1
7	1	Wallace Laux	2013-03-25	4	6	-2	Agreed	Positive	NO	NO	NO	N/A	flag		1	1
8	1	SOMara	2013-03-25	41	87	-46	Except for some health care workers who may have to be excluded from immunizations due to their own health concerns, I believe all health care workers, especially those in direct contact with patients, should have to be vaccinated against all communicable diseases (that have vaccines available). Isn't it really just common sense to require this?	Positive	NO	NO	NO	YES			4	1
9	1	e.g.JohnSmith	2013-03-25	19	16	3	I suppose if you ignore all their rights as human beings, then you're quite right, it does indeed make perfect sense.	Negative	NO	NO	NO	NO			2	-1
10	1	Sekular Skeptik	2013-03-25	14	7	7	Not if you have your head swirling around in medieval superstition and junk medicine.	Positive	NO	NO	NO	N/A			2	1
11	1	bccommentator	2013-03-25	12	11	1	All those willing to stick someone with a product they would not put into their own veins should be fired on the grounds of ethical and moral unsuitability for their jobs.	Neutral	NO	NO	NO	N/A	flag		1	0
12	1	Required Fields	2013-03-25	2	18	-16	There is nothing wrong with expecting our doctors, nurses, and other care staff to have up-to-date immunizations as a condition of their employment.	Positive	NO	NO	NO	YES			1	1
13	1	SOMara	2013-03-25	2	12	-10	Thank you "Required Fields." I am a chronically ill person. I've endured over 180 hospital admissions. I have a continuously-compromised immune system. I am not comfortable with being out in public for fear of catching something serious but I do go out when I need to but take precautions that are not dramatic or noticeable to most people. For patients like myself, hospitals are usually our only s…	Positive	NO	YES	NO	YES			4	1
14	1	Barley3	2013-03-25	8	1	7	SoMara you do understand how minimally effective the flu shot is, right?	Negative	NO	NO	NO	N/A			12	-1
15	1	SOMara	2013-03-26	0	0	0	Barley3; I do realize that the efficacy of the annual flu shot can be quite variable. I believe this Wikipedia page gives a good review of the flu vaccine: http://en.wikipedia.org/wiki/Influenza_vaccine There is a note on the page stating: "Influenza vaccination has been shown highly effective in health care workers (HCW), with minimal adverse effects." Influenza still kills people. I don't under…	Positive	NO	NO	YES	NO			4	1		Wikipedia
16	1	Barley3	2013-03-27	0	0	0	SoMara please do not use Wikipedia as a reliable source of information. Anyone can post anything in there.	Neutral	NO	NO	NO	N/A			12	0
17	1	SOMara	2013-03-27	0	0	0	I consider Wikipedia worth a look when the vast majority of references are valid and from credible sources. An acknowledgement of my retreat from my original stand on this issue would have been a more appreciated comment.	Positive	NO	NO	NO	N/A			4	1
18	1	ode2B17	2013-03-25	117	29	88	Premature all right. It was discovered that the flu vaccine didn't work so great this year anyways. Even the mainstream-news said this.	Negative	NO	NO	NO	NO			2	-1
19	1	melanie77	2013-03-25	134	40	94	It's one thing to be immunized by choice and completely wrong to be forced into it to keep your job. With this draconian mentality - who else do we force to do this? Teachers, day care workers and etc. This goes against their basic human rights and should be stopped now, not put off until next year. How much will all this cost? I understand that for some this looks like a nice quick tidy fix, but…	Positive	NO	NO	NO	NO			1	1
20	1	OshawaGirl001	2013-03-26	2	2	0	melanie77, about teachers and day care workers - yes, they already have mandated immunizations for care of children. All teachers and licensed day care workers must show proof of tuberculosis immunization on an annual basis, for example.	Positive	NO	NO	NO	N/A			5	1
21	1	Barley3	2013-03-27	0	0	0	Oshawagirl the TB vaccine works. The flu vaccine is not very effective. If it was, that would be different. Plus a person knows when they have the flu and hopefully public sector workers with ample sick days have enough brains to stay home. A person can carry TB with no symptoms, or have it for ages before it's diagnosed.	Negative	NO	NO	NO	NO			12	-1
22	1	StopFunVax	2013-03-25	11	65	-54	Okay, CBC, why do you continue to censor my comments when I'm trying to lobby for religious freedom? I'll try this again. Google the Pentagon VMAT2 video to see how they are trying to inhibit religious freedom through flu type viruses. This needs to be exposed and we all have the right to have a relationship with God. I will not get a flu shot, because I cannot trust those who say they have plans…	Negative	NO	NO	NO	NO			2	-1
23	1	Sekular Skeptik	2013-03-25	22	67	-45	Frankly I think it is long over due. They are "health care workers." The best defense against the flu is flu vaccine. Sheesh. What is so hard to understand about that. Oh wait. Let me wave my magic wand and sit back, do nothing and rely on herd immunity, even though I don't need to.	Positive	NO	NO	NO	YES			2	1
24	1	ForeignOpinion	2013-03-25	9	12	-3	You may not need to rely on hern immunity now. You being one person out of how many?? Herd immunity takes generations to build up and protect our young. Your kids (if any) benefit from being exposed to viruses and beating them naturally. In the next few generations having reactions to immunizations and new resistant flu bugs that our shots cannot protect us from, is going to be the norm, due to o…	Negative	NO	NO	NO	N/A			2	-1
25	1	John-Galt	2013-03-25	8	20	-12	Exactly. Anybody that doesn't believe in vaccines should have Polio injected into their blood as they don't deserve to be Polio Free. (I'm exaggerating of course - but it's frustrating when people turn their back on proven science).	Positive	NO	NO	NO	N/A			2	1
26	1	FixMCFDNow	2013-03-25	5	18	-13	@ForeignOpinion Your information is so wrong I'm not even going to bother refuting it since you clearly are a anti-vaxer. What would you say to the greiving parents of childeren that died from pertussis (whooping cough)?, "It's okay your child died becaus	Positive	NO	NO	NO	N/A			2	1
27	1	Bob from Barrie	2013-03-25	14	7	7	@FixMCFDNow How would you tell the parents of a child who has died or been seriously injured by a vaccine? What's the difference? Please explain. Does the doctor go "oh well, you can't win them all"? Why does the medical community hide such injuries f	Negative	NO	NO	NO	N/A			14	-1
28	1	Bcguy65	2013-03-26	1	0	1	Bob, the odds of long lasting side affects from vaccine are extremely minimal. The odds, of picking up debilitating or deadly diseases without vaccines would be even higher than in the past as we live closer to together and travel further and faster than back in the dark days of Spanish Flu, Polio and TB. It is like saying no one drive because someone died in a crash. It is not logically but that…	Positive	NO	NO	NO	N/A			8	1
29	1	Bcguy65	2013-03-25	24	62	-38	It is simple mathematics, 60% effective is better than nothing and if we can demand health care workers wash their hands and such why not also demand that they take common preventative measures to ensure peoples safety. They recommend vaccination if you are around people who are more susceptible to dire consequences from the flu like older people, why the resistance by some health care works who …	Positive	NO	NO	NO	YES			8	1
30	1	19382388	2013-03-25	20	9	11	Guillain Barre Syndrome One of the common things these (GBS) people have is that they had the flu shot. Unless you see it first hand and work with these folks (which a lot of us in the hospital do), your opinion is persuaded by media and statistics. There is no scientific evidence to support this...but it's funny how alot of the folks we see (GBS) develop these symptoms within a week of having th…	Neutral	YES	NO	NO	NO			1	0
31	1	Bcguy65	2013-03-25	8	9	-1	Must people killed by gun shot in Chicago had all their vaccinations in school. Is there a correlation, absolutely not. Same with your shot in the dark over flu shots. The biggest problem we have in the world is a total lack of scientific understanding by gullible people and the biggest soapbox for bs ever created (the Internet)	Positive	NO	NO	NO	N/A			8	1
32	1	Judas75	2013-03-25	3	11	-8	http://www.cdc.gov/flu/protect/vaccine/guillainbarre.htm Anything which causes an immune response can cause GBS. Like the flu vaccine. Or the flu. Or any illness. GBS is very rare, and in most cases not serious. "There is no scientific evidence to support this...but it's funny how alot of the folks we see (GBS) develop these symptoms within a week of having the flu shot." Confirmation bias.	Neutral	NO	NO	YES	N/A			3	0		CDC
33	1	Bob from Barrie	2013-03-25	13	3	10	sorry...simple mathematics does not apply when it comes to vaccinations. talk abouted skewed logic....	Neutral	NO	NO	NO	N/A			14	0
34	1	FixMCFDNow	2013-03-25	3	20	-17	@19382388 Unfortunately your "first hand experience" is not better than statitics, particularly when they are given in a peer reviewed journal. Nurses swear that full moons bring out the crazies and there are more accidents then - as per their "first hand	Positive	NO	NO	NO	N/A			2	1
35	1	Bob from Barrie	2013-03-25	11	5	6	move back to the hippie commune Same logic as "go back where you came from" and "like it or lump it" I'll live anywhere I want to; there is nothing you or any other can do about it. Do you pro-vaxers need some sort of recognition or medal for protecting the rest of us "hippies"? Keep voting for Haper...lol	Negative	NO	NO	NO	N/A			14	-1
36	1	Barley3	2013-03-25	6	3	3	Giving the health care workers a bottle of 1000 mg vitamin C would do a hell of a lot more to prevent/halt the flu than the flu shot, and with a lot fewer risks	Negative	NO	NO	NO	NO			12	-1
37	1	Bob from Barrie	2013-03-26	3	4	-1	@Bcguy65 The act of washing hands is the real reason for the decline of certain health problems. Please feel free to look that up. Vaccines rode that wave for a long time. Took credit as well.	Negative	NO	NO	NO	NO			14	-1
38	1	the_maritimer	2013-03-25	84	23	61	washing and cleaning is more effective, always will be, use the money for this initiative to hire more hospital cleaners. there is nothing good about a flu vaccine, before a developed vaccination comes out the new strains are already out there, its always lagging by 6 months. if you want to get a stronger immune system then go outdoors and eat healthy food. its nothing more than a pharma money ma…	Negative	NO	NO	NO	NO			2	-1
39	1	Bcguy65	2013-03-25	10	28	-18	How many people have not died because of the flu vaccine. I would guess millions and millions. We have not really had a major pandemic in a very long time. H1N1 killed about 18k, if it were not for vaccines that number would have been much higher.	Positive	NO	NO	NO	N/A			8	1
40	1	the_maritimer	2013-03-25	32	10	22	im not sure why you think a flu vaccination will stop people from dying, people die all the time for lots of reasons, we all will have our time. a person who is immune compromised from lack of cleanliness, nutritious food and/or lifestyle will still perish whether or not they have ambiotic fluid chicken egg thermisol injected into them .... i had the flu shot 20 years ago and it was for the last …	Negative	NO	YES	NO	NO			2	-1
41	1	Bob from Barrie	2013-03-25	21	9	12	@Bcguy65 Your "guess" of millions and millions is wrong. Keep guessing. thats what most pro-vaxers do....only guess. Let's use facts here...or is that too much to ask?	Negative	NO	NO	NO	NO			14	-1
42	1	Barley3	2013-03-25	11	8	3	I'll stick to my high-dose Vitamin C and Echinacea. What's that you say? Your doctor didn't prescribe it? Of course he didn't. Pharma makes nothing off it. Check out Linus Pauling's work to see the wonders of Vit C	Neutral	NO	NO	NO	N/A			12	0
43	1	petrarch	2013-03-26	8	8	0	@ the-maritimer You just don't understand how the immune system works. A person can not create antibodies against a pathogen without exposure to that pathogen. There are only 2 ways to be exposed, either get immunized or catch the virus. Generations ca	Positive	NO	NO	NO	N/A			3	1
44	1	PEI2NB	2013-03-26	7	6	1	at the_maritimer - There is a difference between methyl and ethyl mercury....just like methyl and ethyl alcohol. ???? Mercury is mercury and any buildup of it from any compound causes brain issues. It is mercury, the base element that is the problem. The reason there is a difference with alcohol is how your liver processes and changes it to a different compound. Ethyl Alcohol is changed into a co…	Neutral	NO	NO	NO	N/A			1	0
45	1	petrarch	2013-03-26	7	1	6	at PEI2NB, No, mercury is not mercury. Ethyl and Methyl make a huge difference, but why let facts ruin your argument? You are now claiming that the accumulated knowledge of chemistry is wrong? Just like your statement about alcohol, the body reacts to the the 2 types of mercury differently. The mercury you get in food bioaccumulates and can lead to Minamata disease, the mercury from vaccines (whi…	Positive	NO	NO	YES	N/A			3	1		Decoded Science
46	1	OshawaGirl001	2013-03-26	7	1	6	washing and cleaning does not take care of coughing and sneezing spread of disease. The disease vector of the influenza virus is transmitted by airborne means, very effectively. That is one reason why influenza has survived so long. The second reason is the virus' ability to infect with a new combination of strains each year, hense, seasonal influenza vaccine becomes necessary.	Positive	NO	NO	NO	N/A			5	1
47	1	Bob from Barrie	2013-03-25	35	15	20	Even if all health care workers did get the shot, that still leaves 40% of the workers thinking they are "covered"...couldn't that give a false sense of security and potentially allow even more exposure to the virus(es)?	Neutral	NO	NO	NO	NO			14	0
48	1	Bcguy65	2013-03-25	5	17	-12	So what are you saying, if they will think it is okay to cough on people because they had the shot? Your logic is skewed.	Positive	NO	NO	NO	N/A			8	1
49	1	Bob from Barrie	2013-03-25	16	6	10	there is no logic when it comes to vaccines, Bcguy65	Negative	NO	NO	NO	N/A			14	-1
50	1	Bob from Barrie	2013-03-25	16	6	10	Plus, I never said anything about coughing on people. that was your imagination.	Neutral	NO	NO	NO	N/A			14	0
51	1	Bcguy65	2013-03-25	5	13	-8	You did mention a false sense of security. If you are against vaccines you are just spouting crap and the more of you who do it makes it seem legitimate.	Positive	NO	NO	NO	N/A			8	1
52	1	Bob from Barrie	2013-03-25	13	3	10	Plus, you shouldn't be spreading your lack of logic here if you think the only way of spreading the flu is through "coughing". talk about skewed logic...lol	Negative	NO	NO	NO	N/A			14	-1
53	1	Barley3	2013-03-25	7	2	5	The flu is a respiratory virus. It is spread by coughing, as well as droplets on hands. Hand-washing will only help so much against a respiratory virus	Neutral	NO	NO	NO	N/A			12	0
54	1	angora	2013-03-25	7	20	-13	Even if all health care workers did get the shot, that still leaves 40% of the workers thinking they are covered"...couldn't that give a false sense of security and potentially allow even more exposure to the virus(es)?" Health care workerts should be wise enough not to get a false sense of security about exposure... but getting the flu shot would likely increase the number of staff 'available' f…	Positive	NO	NO	NO	YES			1	1
55	1	Bob from Barrie	2013-03-25	10	2	8	but getting the flu shot would likely increase the number of staff 'available' for work during the flu season...' likely" is the word. Not exactly "science" when we are guessing. those who want to gamble with thier health...please feel free to inject...those who obviously know better chose otherwise.	Negative	NO	NO	NO	N/A			14	-1
56	1	Barley3	2013-03-25	5	0	5	Making the vaccine available to those who want it is a far cry from trying to force it on people	Neutral	NO	NO	NO	NO			12	0
57	1	Barley3	2013-03-27	0	0	0	angora actually you hit the nail on teh head. The stated reason that health authorities want staff to get the shot is so that they have more staff available. It has nothing to do with protecting patients.	Neutral	NO	NO	NO	NO			12	0
58	1	Droveover	2013-03-25	32	5	27	Forced medication/vaccinations? Welcome to North Korea folks. "60 per cent protection in healthy adults, which the journal called mediocre." ------------------ 60 percent is a grave overe estimation,even by vaccine producers and the government owned and vacciene producer sponsored CDC. Please get informed on the Flu vaccine folks. http://chemistry.about.com/cs/howthingswork/a/aa011604a.htm	Negative	NO	NO	YES	NO			1	-1		About.com/chemistry
59	1	petrarch	2013-03-26	1	6	-5	Ummm.....did you read your source? I think you read the bits you wanted but ignored the rest. No vaccine can protect against all flu's, and viruses can evolve. However, nothing in your link suggests that 60% is an overestimation. A specific vaccine is intended to protect against the most likely dominant strain....if things go well it can be an astounding success. If predictions about dominant str…	Positive	NO	NO	NO	YES			3	1
60	1	Bob from Barrie	2013-03-26	6	1	5	vaccines are safe and even partial protection is better than nothing. Vaccines are not safe. At least you admitted that one only gets "partial protection" with any vaccine. Too bad some people can't understand the basics...	Negative	NO	NO	NO	NO			14	-1
61	1	Bob from Barrie	2013-03-26	6	1	5	if things go well it can be an astounding success "If " it doesn't...it will get ignored and buried into red-tape like every other medical blunder... Cue the "what about polio" theme song...	Negative	NO	NO	NO	N/A			14	-1
62	1	wanita w	2013-03-25	10	47	-37	well if health care workers don't want to take the flu shots they can go look for another job.	Neutral	NO	NO	NO	YES			1	0
63	1	Meggsy	2013-03-25	18	6	12	No - they should never be forced to have to inject a product that changes every year and is for the flu. It's ridiculous and the long term effects are still not eve known yet.	Negative	NO	NO	NO	NO			3	-1
64	1	mountainguy666	2013-03-25	22	1	21	Wanita w Really!! How about: Anybody with any communicable disease should have to wear a large red biohazard label clearly pinned on their clothing. Those caught with out said label will be imprisoned. Remind you of any time in recent history? How about you? You have the ability to catch and transmit many diseased as well. You should be forced to have every vaccine available injected into you aga…	Negative	NO	NO	NO	NO			2	-1
65	1	Ron Alberta	2013-03-25	7	33	-26	Patients should have the right to refuse treatment from someone who has not been vaccinated. To do that we need to be informed as to who has not had their vaccinations. If we cannot mandate that they be vaccinated, then at least mandate they identify themselves.	Positive	NO	NO	NO	YES			1	1
66	1	Meggsy	2013-03-25	13	7	6	Flu vaccinations do not stop the spread of the flu.	Negative	NO	NO	NO	N/A			3	-1
67	1	Bob from Barrie	2013-03-25	6	4	2	So, if the vaccine is only 60% effective (debatable number, but that's the CDC's own admittance) what about the other 40? How does this make any sense? the vaccine isn't 100% Even if they had the shot, it's a fifty/fifty chance they already carry the virus. Perhaps they should also tell us if they smoke, drink, make whoopie, made bad business decisions, etc.	Negative	NO	NO	YES	NO			14	-1		CDC
68	1	mountainguy666	2013-03-26	2	1	1	Ron, By that logic I must have the right to your entire past including sexual history and prior potential exposure to any and all communicable diseases. I would be able to post this on your chart in the hospital or on a telephone pole as you may be infected. Then if I feel that you are a risk to me I reserve the right not to treat you as I must protect the greater good and not risk getting contam…	Negative	NO	NO	NO	NO			2	-1
69	1	Meggsy	2013-03-25	31	7	24	If you have the flu, stay home and rest and deal with it like many generations have for a century. Do not make an employer force you to get injected, feel sick, and still work.	Negative	NO	NO	NO	NO			3	-1
70	1	OshawaGirl001	2013-03-26	3	1	2	Some people don't know that they are carriers of the 'flu and that they had exposed many others, before they have visible sympoms themselves. With immunization, "herd immunity" allows for protection of a mass of people and allows for protection of vulnerable people who are unable to receive the vaccine.	Positive	NO	NO	NO	YES			5	1
71	1	stoneydawg	2013-03-25	53	9	44	I truly believe i and no one else has the right to inject any foreign substance into my body for the sake of profit for a pharma company	Negative	NO	NO	NO	NO			1	-1
72	1	OshawaGirl001	2013-03-26	4	4	0	It is so good to know that we have almost irradicated polio in western countries, due to a vaccine injection.	Positive	NO	NO	NO	N/A			5	1
73	1	midlifechrysler	2013-03-25	31	4	27	This would be a very bad legal precedent, IMHO. Governments have been known to often run counter to the best interests of society. Ie they cannot always be trusted. And the science of medicine has not always been bang on. Bad combination.	Negative	NO	NO	NO	NO			1	-1
74	1	Barley3	2013-03-25	11	1	10	They've become very buddy-buddy with the pharmaceutical companies that make the vaccine, that's for sure	Negative	NO	NO	NO	N/A			12	-1
75	1	bluecircle	2013-03-25	20	13	7	A vaccine injected into the body kick starts the autoimmune. Is it a coincidence autoimmune disorders like diabetes has been increasing at a rate of 6% over the past 40-50 years - the same number of years since vaccines have become cocktails? Do you know what your tetanus shot was for? Tetanus, diphtheria, and acellular pertussis. Yes, you received a cocktail of vaccines. And for the studies that…	Negative	NO	NO	NO	NO			1	-1
76	1	Bcguy65	2013-03-25	6	4	2	I love the logic in your cause and affect of diabetes. Where do you all come from?	Positive	NO	NO	NO	N/A			8	1
77	1	denniscalgary	2013-03-25	14	7	7	When/if it's mandated, health care workers must be given the option to wear a mask. There are animal products in vaccines that many people don't consume for religious or ethical reasons.	Neutral	NO	NO	NO	NO			1	0
78	1	BChealthtech	2013-03-25	28	9	19	As a health professional I am highly skeptical of the motives of provincial health authorities who make flu vaccination mandatory given the weak evidence regarding its effectiveness. Billions are spent by government and made by drug companies with no interest in measuring return on investment. Instead, flu death models are tweaked to convince us to line up. We need independent randomized trials t…	Negative	YES	NO	NO	NO			1	-1
79	1	Bob from Barrie	2013-03-25	11	4	7	Well said! Thank you!	Negative	NO	NO	NO	NO			14	-1
80	1	OshawaGirl001	2013-03-26	3	5	-2	pharmaceutical companies do not make the massive revenues with the influenza vaccine, that you report. The process and cost provides minimal revenue. More revenue is made from other drugs, not from influenza vaccine.	Positive	NO	NO	NO	N/A			5	1
81	1	houstonp	2013-03-26	12	6	6	Bravo for Dr Gardam. It takes scientific integrity with a passion for evidence based medicine to go against this politically correct shot. In fact, our flu "evidence" to date is cherry picked, as are our flu stats for a grossly overestimated picture of the true picture of this vaccine and of the virus itself. We cannot call ourselves medical professionals while operating in a blind spot of eviden…	Neutral	NO	NO	NO	NO			1	0
82	1	Barley3	2013-03-27	0	0	0	Exactly. Where do they even get teh stats as to the effectiveness of the vaccine? There are plenty of non-flu respiratory viruses around as well. How do they know if a person has that or the flu? Who's reporting to the gov't every flu case? If I got the flu, whether or not I had a flu shot, I would not phone up the feds adn tell them.	Negative	NO	NO	NO	N/A			12	-1
83	1	preocupada	2013-03-26	7	9	-2	As someone who became very ill TWICE after being given a mandatory flu shot I refuse to have one again. So far - no flu during the following 18 years.	Negative	NO	YES	NO	N/A			1	-1
84	1	newbrunswickan	2013-03-26	3	4	-1	Perhaps if health care pros practice a little hygene they wouldn`t need a vaccine that works on last years strain	Negative	NO	NO	NO	NO			1	-1
85	1	Barley3	2013-03-27	0	0	0	How does hygeine stop a respiratory virus from spreading?	Neutral	NO	NO	NO	N/A			12	0
86	1	ForeignOpinion	2013-03-26	3	4	-1	Why do people not know the difference between polio and the flu. The flu virus changes and evolves to suit it's environment (or host) whereas the polio (measles, etc) virus has been the same for years and years...hence making the polio vaccine a bit safer than the flu vaccine that has been late for the game every year running. Sounds like slick marketing to me. Take this here shot for something w…	Negative	NO	NO	NO	N/A			2	-1
87	2	Kathena	2012-12-04	34	12	22	Good decision. People can pick up the flu anywhere and forcing what is an experimental drug with an uncertain efficacy is unfair.	Negative	NO	NO	NO	NO			3	-1
88	2	Mal_Adjusted	2012-12-04	14	50	-36	Okay, let me get this straight - it is now okay for the health workers to infect all of the hospital patients because the union didn't like the mandatory flu shots or masks? Who controls our hospitals (and our health) anyway? The unions?	Positive	NO	NO	NO	YES	YES		1	1
89	2	WetPacific	2012-12-04	9	3	6	Health workers want to stay disease-free, and they know more about their own bodies and vaccinations than the general public. If they want to get a certain vaccine, then that's their choice. The opposite is also true though, that if they don't want it, no one can make them. Want to minimize the risk of flu infections? Wash your hands and don't go out in public if you feel sick. You don't think yo…	Neutral	NO	NO	NO	NO			1	0
90	2	bat cave	2012-12-04	34	10	24	Well of course they backed off they don't have, never had and hopefully will never have the right to tell the citizens of BC what drugs we have to inject into are body's. And really where is the documentation from the BC health authority. Proving without a shadow of a doubt that taking the flu shot will stop someone from being a carrier of the flu virus and passing it on to other people???	Negative	NO	NO	NO	NO			1	-1
91	2	MisterDon	2012-12-04	13	5	8	I thought the whole thing sounded a little heavy handed. I say let the health authority educate the staff about the benefits of the vaccine and then let them make their choice. Canada is a democratic country (hopefully).	Neutral	NO	NO	NO	NO			1	0
92	3	rosamine	2013-01-15	42	43	-1	As a construction worker I do not have a right not to wear a hard hat or use a safety line when working at a height, but I have to if I want to work in that enviroment. It is the same with the nurses and doctors, they have to protect themselves to protect others.	Positive	NO	NO	NO	YES	YES		1	1
93	3	mary..mary	2013-01-15	26	17	9	Rosamine; wearing a hard had at work is definitely not the same as being required to inject a substance into your body that contains ingredients harmful to the body, for example, thimerasol (mercury), formaldehyde, aluminum among many others. The hard had you take off at the end of your shift...the chemicals you don't/ can't! I also want to see the proof of how many of those people with the flu t…	Negative	NO	NO	NO	NO			1	-1
94	3	RALFIEMAN	2013-01-15	16	11	5	The taking of prudent safety measures for one's personal protection (i.e., wearing a helmet whilst engaged in concussion-risk activity, seatbelt while driving, fall arrest gear while on a roof, etc.) does not of itself put the user's own health at further risk while in use, and are removable when their use is no longer necessary. The injection of various chemicals into one's body does indeed put …	Negative	NO	NO	NO	NO			1	-1
95	3	saskatchewinner	2013-01-15	3	4	-1	the point most miss is you DO have the right to refuse but you do NOT have the right to endanger others... so, refuse the shot, refuse fall protection, and find another job. My job even has curtails on what I can do on my off time, and was like that even when I was employed in the FedServ.	Neutral	NO	NO	NO	YES	YES		1	0
96	3	Science Boy	2013-01-16	2	1	1	In response to the antivaxxers on this board: You are not injecting harmful chemicals into your body with the flu shot. The excipients in modern vaccines have been shown to be safe in millions of people and are in standard use in a variety of applications, including food. The antivaxxers are repeatedly informed of this and given the references to show this is true and yet continue spreading their…	Positive	NO	NO	NO	N/A			10	1
97	3	ode2B17	2013-01-15	31	10	21	I'd like to know how many people sick in latest flu outbreak, had gotten the flu shot.	Neutral	NO	NO	NO	N/A			2	0
98	3	MostlyVegan	2013-01-15	10	2	8	I second that question. I do recall CBC doing an interview with the highly respected Cochrane Collaboration after the last flu pandemic a few years ago. They concluded that the vaccination was not effective. Seasonal flu vaccines are made on the best-guesses of what strains will be most prevalent or significant, but they scientists were off the mark. Yet, I can think of a company or two that stoo…	Neutral	NO	NO	NO	NO			3	0
99	3	Billy Miner's girl	2013-01-15	10	2	8	Just a couple of questions. What kind of mask should be worn? There are several different types that filter different particles. How long should they be worn? Current literature states that effectiveness is reduced after 20 minutes. How many times can the mask be used? One day, a week? Who is responsible for providing the masks? Who is checking to see that the mask policy is being followed? Flu v…	Neutral	NO	NO	NO	NO			1	0
100	3	MostlyVegan	2013-01-15	7	7	0	It isn't just a religious or health objection, for vegans, it is a moral argument since the use of eggs is involved in each vaccination (average 1 egg per vaccination, probably less for attenuated vaccines but I'm not sure, it could be the opposite).	Negative	NO	NO	NO	NO			3	-1
101	3	Science Boy	2013-01-16	1	2	-1	use of unfertilized eggs is a moral issue? How so?	Positive	NO	NO	NO	N/A			10	1
						0										FALSE
103	4	Logical Sanity	2012-10-29	261	119	142	Flu vaccines should be compulsory for all health-care workers because their patients' lives are at risk, a Canadian medical journal editor says. --- WoW. Forced medication and inoculations? Welcome to North Korea. That wouldent even be legal in any free country like Canada even if these vaccines worked as their proported to. And why arent over 55% of Doctors not getting the shot? Maby they know s…	Negative	NO	NO	YES	NO			1	-1		Minnesota (CIDRAP/Osterholm) Natural News
104	4	BigIceMan	2012-10-29	68	27	41	I completely agree. My wife, an RN says that while the doctors she works with all recommend the flu vaccination, she knows of none that actually get vaccinated themselves.	Negative	NO	YES	NO	NO			1	-1
105	4	craig5005	2012-10-29	38	41	-3	You should actually read the report (which is available for free online) instead of getting your news from a website which collects ad revenue from spots that claim "Cancer Cure Forces Doctor to Eat Crow". You are basically reading the equivalent of The Enquirer. The first key finding from the cited report is " 1. During some influenza seasons vaccination offers substantially more protection for …	Positive	NO	NO	YES	N/A			1	1		Minnesota (CIDRAP/Osterholm)
106	4	dispirited	2012-10-29	53	15	38	in addition, in 2010, The Cochrane group also found the flu vaccine to be ineffective in preventing the flu. Most of the pharma trials were not conducted well and were subject to bias, which ironically are usually most cited in medical journals. So I find it ironic that they cite the cochrane group research to to justify forced vaccinations on people when the evidence for a flu vaccine is thin at…	Negative	NO	NO	YES	NO			1	-1		Cochrane
						0										FALSE
108	4	Science Boy	2012-10-29	25	43	-18	BigIceMan: I don't know what MDs your wife knows, but I work with many of the top names at the downtown hospitals in Toronto and every one of them gets the flu shot and vaccinates their kids. To suggest that medical professionals in general don't support the flu shot is just silly.	Positive	NO	YES	NO	YES			10	1
109	4	LukeBowe	2012-10-29	25	19	6	Its funny how so many the studies you find that argue hard for the "effectivness of vaccines are in some way connected to a maker of them or established government and private system. Those that expose the inneffectivness of vaccines are most times independants, with nothing to gain from it. Craig5050...Natural news is one of thousands of websites that youll find that follow these health issues a…	Negative	NO	NO	NO	NO			1	-1
110	4	John-Galt	2012-10-29	29	37	-8	Polio vaccine was forced in the 1950s/1960s. And no more Polio. You're welcome.	Positive	NO	NO	NO	YES			2	1
111	4	CADN-999	2012-10-29	27	13	14	Hi John..Take a look at this artical and site: vactruth. com/2012/06/03/7-trivia-facts-about-polio/ There was a whole lot more stuff that was done concerning polio research,causes and prevention that impacted the almost eradication of the disease in North America than the vaccine. Regardless, because there are thousands of different flu viruses out there, fighting it with vaccines compared to fig…	Mixed	NO	NO	YES	N/A			1	0		vactruth.com
112	4	Science Boy	2012-10-29	13	16	-3	Vacc News and "Natural News" are not credible sources of scientific information. They repeatedly report things that are simply not true (such as the completely disproven idea that vaccines cause autism, or that the polio vaccine wasn't what wiped out polio).	Positive	NO	NO	NO	N/A			10	1
113	4	TeeKay	2012-10-30	4	14	-10	Anyone who sources the "natural news" loses instant credibility. http://rationalwiki.org/wiki/Natural_News The amount of people who agree with this statement just shows how naive and gullible people are of "information" posted on the internet. Big Pharma vs Alternative woo is proof emotions are marketable even if the brain is rational.	Positive	NO	NO	YES	N/A			9	1		Rational Wiki
114	4	NoTSurPRised_wK	2012-10-30	11	3	8	Anyone who sources their sources against other sources with a website tha includes the word "wiki" loses instant credibility. The amount of people who agree with this statement just shows how naive and gullible people are of "information" posted on the internet.	Negative	NO	NO	NO	N/A			9	-1
115	4	UpHere987	2012-10-30	9	2	7	Natural New is known one of the most respected Watch Dog websites on health issues on the web. I love it. Regardless., if some of us would read the posting a little more closely, they would see the actual report on the inneffetivness of flu vaccines came from the University of Minnesota Center for Infectious Disease Research. Natural News just posted the link to the University study.	Negative	NO	NO	NO	N/A			1	-1
116	4	TeeKay	2012-10-30	0	7	-7	Natural News cherry picks reports to push their agenda. It's biased article filtering and the founder is a well-known and documented crank. Maybe we should all be forced to take a few more science classes in school.	Positive	NO	NO	NO	N/A			9	1
117	4	Dr. Joe	2012-10-29	51	73	-22	I agree, HCWs should get the flu shot. If not,make them where a mask.	Positive	NO	NO	NO	YES	YES		1	1
118	4	chuknorth	2012-10-29	27	27	0	Wash your hands and don't sneeze/cough on your patients. Life = risk. People die. The fastest cause of death in health care establishments is nosocomial problems of all kinds (rarely influenza contracted through healthcare workers), and this in spite of the countless billions we spend on 'evidence-based' care. What a load of hogwash. Wear your own mask, but leave me out of it.	Negative	NO	NO	YES	NO			9	-1
119	4	NevilleQ	2012-10-29	340	150	190	Becoming a health care worker does not negate one's rights. The right to determine what is best for my own health is not trumped by patient paranoia.	Neutral	YES	NO	NO	NO			1	0
120	4	Proud2BCdn	2012-10-29	58	62	-4	Actually, it does. The welfare of the patient always comes first. According to our Provincial Health Officer (in BC), them's the rules.	Neutral	YES	NO	NO	YES			2	0
121	4	drhoule	2012-10-29	49	4	45	My wife doesn't have to take the vaccine where she works in Ontario. But if there's an outbreak, she'd be sent home...without pay.	Neutral	NO	YES	NO	N/A			1	0
122	4	InedibleKiwi	2012-10-29	36	22	14	Actually, it does. The welfare of the patient always comes first. According to our Provincial Health Officer (in BC), them's the rules. Becoming a nurse, doctor, or anyone else in the medical profession, does not negate the fact that you're a human being. Your statement is absolutely absurd, and you should really give your head a shake. No job can take away your humanity.	Neutral	NO	NO	NO	NO			5	0
123	4	Science Boy	2012-10-29	22	38	-16	If a nurse said they refused to wash their hands or wear a mask during procedures, would you say that was their right, too? And if we had a concern that some hospital employee was spreading a disease would it be violating the rights of everyone to have their blood tested in order to find out the culprit? Of course we have the right to impose various health and safety standards on employees. The q…	Positive	NO	NO	NO	YES			10	1
124	4	GeckoX	2012-10-30	25	8	17	@Scienceboy: Comparing not getting a vaccine to not washing your hands is just as absurd as comparing "anti-vaxxers" (never heard this term before) to creationists. There is scientific proof, in the literature issued by the pharmaceutical companies the	Mixed	NO	NO	YES	NO			1	0
125	4	seeker444	2012-10-29	55	16	39	Interesting. This is in clear contrast to the public health experts at the University of Minnesota who have stated that vaccinating health care professionals do not protect patients, in particular, in long term care facilities. This could be, in part, also that older folks do not have a great efficacy effect. They still recommend getting the flu vaccine but they are promoting a more efficient vac…	Negative	NO	NO	YES	NO			1	-1		Minnesota (CIDRAP/Osterholm)
126	4	HopeCaper	2012-10-29	121	43	78	Mandate sounds a lot better than violate someone's right to choose. Meanwhile contaminated vaccines or vaccines that just weren't tested well enough flood the market. Until I see better watchdog efforts from health Canada I won't take another vaccine shot.	Mixed	NO	NO	NO	NO			1	0
127	4	chuknorth	2012-10-29	272	136	136	No thanks. Bad science, unnecessary risk, and all driven by big pharma. Keep your pricks out of my skin.	Negative	YES	NO	NO	NO			9	-1
128	4	TeeKay	2012-10-30	4	8	-4	Are you a health care worker?	Neutral	NO	NO	NO	N/A			9	0
129	4	chuknorth	2012-10-30	7	5	2	TeeKay - Yes. I also look at the research. Cochrane reviews should be the first stop for (mostly) unbiased perspectives.	Negative	YES	NO	YES	NO			9	-1		Cochrane
130	4	chabal	2012-10-29	134	43	91	This is an example of the nonsense that passes for science. There is no statistically significant difference between those who get flu shots and those who don't when it comes to contracting the flu. It is outrageous that the flu vaccine companies and their collaborators in the medical profession are allowed to continue to pedal their junk medicine. The real solution to preventing the spread of fl…	Negative	NO	NO	NO	NO			1	-1
131	4	Help Canadians	2012-10-29	24	25	-1	disclose.tv ,,,,,, then type Vaccination Conspiracy 1239	Negative	NO	NO	YES	NO			2	-1		Disclose.tv
132	4	my_2cents_worth	2012-10-29	228	61	167	Well personally I feel that forcing a health care worker to take the 'Flu vaccine is rather extreme. Glad I am not a health care worker. Instead they should do more health teaching on staying home when you're sick and eating and exercising to remain healthy. The elderly should get the vaccine if they want to - it should be up to the person.	Positive	NO	NO	NO	NO			1	1
133	4	Mary Joanne	2012-10-30	9	9	0	Problem is, you can be infectious before you have symptoms. I believe it is a nurse's duty of care to their patients to make the chance of catching something from them as small as possible.	Positive	NO	NO	NO	YES			2	1
134	4	chuknorth	2012-10-30	5	0	5	Mary Joanne - and how does getting the vaccine protect patients exactly? Please be prepared to back up your response with credible sources. Credible sources do not include Brian Goldman, Alison McGeer, or anything on the CBC...	Negative	NO	NO	NO	NO			9	-1
135	4	KillerBarbie	2012-10-29	60	23	37	Than hand me a mask! My own doctor has told me it's a waste of time and effort for me to get the flu shot as my body naturally fights it and I haven't ever had the flu. It's definitely worth it for high risk groups (young, old, pregnant, immunosuppressed, etc.) but I'll take my doctor's (who knows my health history, allergies, etc.) advice over a generalized blanket statement made by an editor.	Positive	NO	YES	NO	NO			2	1
136	4	KillerBarbie	2012-10-29	8	4	4	And of course that should read then not than... I wish these boards allowed edits	Neutral	NO	NO	NO	N/A			2	0
137	4	Kathena	2012-10-29	103	33	70	It is outrageous that flu manufactures and their willing spokespersons would push this on anyone. There are really questions about the rights of the individual and even more serious questions about the efficacy of the vaccines. The flu sellers want everyone to believe that they vaccine works well but many studies and inconclusive and many are poorly conceived. No one should have what is basically…	Negative	NO	NO	NO	NO			3	-1
138	4	ImCoping	2012-10-29	121	48	73	Vaccines are crap shoot. Here are what we know about vaccines: - vaccine may or may not help you avoid catching the flu virus. They are designed to trigger an immune response you can also manage your immune system other ways. - all vaccines have side effects. The side effects reports are minimized they don't think we should know all the side effects because it may scare us. - vaccines as any othe…	Negative	NO	NO	NO	NO			1	-1
139	4	Voska1	2012-10-29	32	15	17	Vaccines are about making money. They came up with good vaccines in the past against deadly threats. Who can argue against the polio vaccine or small pox. They made ton of money off that but we benefited big time. They wish to again and the flu shot is great money maker as it is repeat business every year. On top that it doesn't even have to work. Talk about a money maker.	Negative	NO	NO	NO	NO			2	-1
140	4	w3e5la1d4in	2012-10-30	2	0	2	Whenever I've had my flu shot I was given a paper stating all of the side effects	Neutral	NO	YES	NO	N/A			1	0
141	4	cbr69er	2012-10-29	154	45	109	I dont think this guy has ever had the flu. I can barely stand for more then 30 seconds whenever I've had it. Besides the efficacy of the latest flu shots (dont forget the novartis recall) have been called into question so we'd be essentially poking a needle into otherwise health people for the hell of it.	Negative	NO	NO	NO	NO			1	-1
142	4	myster_e	2012-10-29	42	16	26	The only valid argument I've heard in favour of violating the human rights of nurses is the incubation period of a flu starts before the symptoms. Here's why in my opinion it still isn't valid. First, the flu shot doesn't necessarily stop people from getting the flu and certainly doesn't affect the incubation period, so in actuality, the flu shot may give people a false sense of immunity. It's an…	Mixed	NO	NO	NO	NO			1	0
143	4	JuJubes	2012-10-29	26	3	23	And they should also wash their hands between patients (which very few do) or wear gloves and change them between patients.	Neutral	NO	NO	NO	N/A			2	0
144	4	travellingeast	2012-10-29	35	15	20	Lose your job if you won't take the jab. Great.	Negative	NO	NO	NO	NO			2	-1
145	4	Went Bang	2012-10-29	72	23	49	As a health-care worker, I understand that benefits far outweigh the risks with most vaccinations, with the exceptions being flu and HPV vaccines! The flu shot is a crapshoot - it is a best-guess as to what the prevalent strains will be in any given flu season, meaning it can be wrong. As for HPV, upwards of 95% of the adult population is positive for HPV so to say it is causally-related to an in…	Negative	YES	NO	NO	NO			2	-1
146	4	Voska1	2012-10-29	13	16	-3	Actually with HPV have 70% chance of getting rid of the virus in the first and 90% in the second. Those with weaker immune systems don't. So it just a takes any you are no longer infected. That means 90% of the adult population may have been infected at some time. Still seems like a small risk to me if your body gets rid of HPV on it's own normally and unless it doesn't then it may increase the r…	Mixed	NO	NO	NO	NO			2	0
147	4	NoTSurPRised_wK	2012-10-29	79	27	52	Go one step further. Shut down the hospitals during flu season, quarantine people to their homes, each indiviudal must be sequestered to their own room. Zero tolerance for contact of any kind. Sound ridiculous? You bet, just as ridiculous as trusting the flu vaccine.	Negative	NO	NO	NO	NO			9	-1
148	4	Slayer01	2012-10-29	35	23	12	Flegel, a professor of medicine at McGill University in Montreal, said the adverse effects associated with flu vaccines tend to be mostly fevers and runny noses. Serious complications like Guillian Barré syndrome occur at a rate close to the background level of one in 100,000 annually, he said" ----- What...no mention of the the effects on the human body of the Thimerosal Mercury that's still use…	Negative	NO	NO	YES	NO			1	-1		Natural News
149	4	Castellum	2012-10-29	8	7	1	Or as an alternative to 'Natural News', how about 'National Enquirer' - equally as useful for good medical information.	Positive	NO	NO	NO	N/A			1	1
150	4	Arctic Dude	2012-10-29	52	18	34	I have enough of a libertarian streak to oppose the mandatory taking of the flu shot and I'm in no way part of the anti-vax whackadoodle crowd.	Positive	NO	NO	NO	NO			1	1
151	4	deaduck	2012-10-29	6	2	4	What!!!	Neutral	NO	NO	NO	N/A			1	0
152	4	Mary Joanne	2012-10-30	3	6	-3	I'll remind you of that if your Immune system ever becomes compromised. Last thing you would need is the Flu from someone who was looking after you in Hospital! Influenza is contagious before symptoms appear.	Positive	NO	NO	NO	YES			2	1
153	4	PlainTalk	2012-10-29	28	37	-9	You are dealing with the sick, whose immune systems are already weak so you either get a flu shot or you wear a surgical mask during the flu months. This way, you are happy and the patient is happy. If you dont want to get the flu shot and you dont see the need for wearing a surgical mask, please find yourself a new career. You obvioulsly dont belong in the medical field dealing with the sick.	Positive	NO	NO	NO	YES	YES		1	1
154	4	HoaxesRUs	2012-10-29	44	10	34	People should never assume that a doctor knows what's in the product he prescribes to his patient. There have been so many recalls, lawsuits etc against pharma corps, and the FDA nor the Canadian Health board have not been doing their jobs in stopping this. Therefore everyone needs to be vigilant with their own health as well as their loved ones. http://childhealthsafety.wordpress.com/graphs/	Negative	NO	NO	YES	NO			2	-1		childsafety.wordpress
155	4	leonswallow	2012-10-29	62	17	45	this is garbage, its up to each person to decide if they want this poison in there body... Not only does it not work have a close look of what they have put into it...	Negative	NO	NO	NO	NO			3	-1
156	4	objectivefan	2012-10-30	2	6	-4	Poison? Please. Go back to the polio, diptheria and smallpox days if you choose, but please don't expect the rest of us to follow you down that ignorant, paranoid, uninformed road. Please sign up for a science class--just one--please.	Positive	NO	NO	NO	YES			8	1
157	4	travellingeast	2012-10-29	52	19	33	I'd rather get the flu then risk the side effects the drug maker list right on the package insert of their vaccines, which the public is not generally privy to. The effectiveness of vaccines is disputed even some in the medical industry.	Negative	NO	NO	NO	NO			2	-1
158	4	leonswallow	2012-10-29	23	20	3	worth the read on how CBC continues to decieve you http://www.infowars.com/new-study-finds-link-between-flu-shot-h1n1-pandemic/	Negative	NO	NO	YES	NO			3	-1		Infowars
159	4	NoTSurPRised_wK	2012-10-29	8	4	4	It's a shame you are whoing the study via the infowars link. That's like supporting an argument using wikipedia as a source... It is a valid link, and a valid study. Unfortunately many will discount it due to the infowars website.	Negative	NO	NO	NO	NO			9	-1
160	4	nonamesleft	2012-10-30	2	2	0	Alex Jones is an agent provocateur. It's called controlled opposition. He comes into the picture under the guise that he's for the people, but he acts like a raving lunatic, which people want to avoid. He hijacks legitimate protests, starts acting like a clown, then gives the whole movement a bad name. His antics have made him a millionaire though.	Neutral	NO	NO	NO	N/A			5	0
161	4	InedibleKiwi	2012-10-29	67	13	54	Sounds like we're in for a showdown between unions standing up for members right to choose, against corporately backed governments trying to force employees to get needled.	Neutral	NO	NO	NO	NO			5	0
162	4	InedibleKiwi	2012-10-29	33	10	23	They want health care workers to wear a mask. How about just have the patients wear a mask if they're concerned. Shouldn't be allowed to force health care workers to wear a mask where there isn't a significant risk (if they're sick, they can stay home from work, otherwise, anyone can still carry the virus). I just see the mask wearing as a way to identify who has not had their shot. May as well j…	Negative	NO	NO	NO	NO			5	-1
163	4	TeeKay	2012-10-30	1	1	0	What? Force me to wear a mask! That's infringement on my (made up) rights as a Canadian Citizen in a free country on this random planet within my chance formed solar system in my remote galaxy in my unknown infinite expanding universe! How dare the government force people to wear masks. They aren't even 100% effective. Bad science indeed. God would have made me with a mask when I was born if he d…	Positive	NO	NO	NO	N/A	YES		9	1
164	4	TomK99	2012-10-29	61	28	33	There is a reason the people in the health industry don't get the shot. They know what's in there...	Negative	NO	NO	NO	NO			1	-1
165	4	Science Boy	2012-10-29	18	29	-11	Umm... no, health care professionals have amongst the highest rates of vaccination.	Positive	NO	NO	YES	N/A			10	1
166	4	NoTSurPRised_wK	2012-10-29	22	11	11	Actually, it's because they know the science doesn't support vaccine's effectiveness.	Negative	NO	NO	NO	NO			9	-1
167	4	Lynn@Alberta	2012-10-29	14	6	8	Good point, but they want us to have the shot! I have never bowed to having the shot, and probably never will. I will let my own body take care of the flu.	Negative	NO	NO	NO	NO			2	-1
168	4	Cbcreadercanada	2012-10-29	7	2	5	Yup.	Negative	NO	NO	NO	NO			2	-1
169	4	InedibleKiwi	2012-10-29	74	12	62	Here's an offer. Get rid of all the laws that protect drug companies, and governments from being held accountable for adverse affects of these flu shots. Make them 100% accountable for any negative affects. They simply won't do this because they know there can be serious side affects, than can cripple a persons life. If they're will to stand behind it 100%, I might consider running the risk, pers…	Negative	NO	NO	NO	NO			5	-1
170	4	Help Canadians	2012-10-29	23	7	16	They wont do it,,, they want us as a science project 207	Negative	NO	NO	NO	NO			2	-1
171	4	Science Boy	2012-10-29	28	48	-20	Ah, the antivaxxer tinfoil hat crowd is out in full force, I see. Criminy. We just had a major recall of vaccines by the government and here these bozos are claiming the government is allowing big pharma to poison us all. Please, people. Read the science, not the conspiracy blogs. And then go get your shots.	Positive	NO	NO	NO	YES			10	1
172	4	Henry Windsong	2012-10-29	18	12	6	You go get your shot and the smart crowd who want to stay healthy will stay away from that useless poison.	Negative	NO	NO	NO	NO			1	-1
173	4	BOR PT I 1 d	2012-10-30	6	4	2	You just can't reason with the irrational.	Positive	NO	NO	NO	N/A			2	1
174	4	TeeKay	2012-10-30	4	3	1	The Irony is Delicious. Big Pharma gets accused of fear based marketing, but homeopaths will convince you to buy their alternative products (placebos) based on fear of Big Pharma. Who is making the most profits based on fear/bad science again? I think the alternative health practioners and pharmacologists might be in cahoots! Imagine the market share!	Positive	NO	NO	NO	N/A			9	1
175	4	Canadian Brown	2012-10-29	42	23	19	It is entirely possible, highly probable that those Doctors & Health-Care Professionals who refuse the Flu-Shot, are more Informed than those who "follow" blindly. 1. Fact is, targetted strain for which they manufacture the Flu Shot is a Guess at best, which is not accurate most years. 2. Mandating Shots should carry "Responsibility" to those it adversely affect, and history says those wanting 'm…	Negative	NO	YES	NO	NO			1	-1
176	4	objectivefan	2012-10-30	2	9	-7	Completely the reverse. Those who are more informed do get the shot.	Positive	NO	NO	NO	N/A			8	1
177	4	Glenfiddich	2012-10-29	24	52	-28	Because all of us health care workers...we actually don't have anything better to do than set up immunization clinics and stand in line waiting to get poked....really, drop by the hospital and see how under-worked we are... Folks...it's not about "feeling icky" for three days...it's about not having to be put on a ventilator in an ICU for 6 days...Because in Jan/Feb open ICU beds are scarce to no…	Positive	YES	YES	YES	YES			1	1
178	4	blackandblue	2012-10-29	26	16	10	If that comment wasn't brought to you by a Big Pharma representative I would be quite surprised. Don't fall for the con job...it's all about the profits.	Negative	NO	NO	NO	NO			5	-1
179	4	NoTSurPRised_wK	2012-10-29	17	10	7	No, it was likeley a nurse, who is willing to buy into the "government says it's good....so it must be!" camp. Cost-benefit. If this vaccine could be proven safe and effective, by all means. As of now, the evidence just isn't there.	Neutral	NO	NO	NO	NO			9	0
180	4	YesOuiCan	2012-10-29	15	11	4	not enough beds in hospitals because our government is redirecting the monies to drug companies for flu shots!!!	Negative	NO	NO	NO	NO			3	-1
181	4	Cbcreadercanada	2012-10-29	7	3	4	No thanks.	Negative	NO	NO	NO	NO			2	-1
182	4	TeeKay	2012-10-30	3	5	-2	Judging by the responses. Homeopaths have nothing better to do than troll the internet. Marketing 101 make them fear the alternative so your product flies off the shelves. See every water based, like cures like, snake oil. There is no placebo effect that counteracts the flu. At least not published in any science journal I know.	Positive	NO	NO	NO	YES			9	1
183	4	redondex	2012-10-29	41	19	22	The flu vaccines have not been sufficiently tested and proven safe to be injected into human beings, nor have they been identified to be effective against some unknown flu that may appear this winter. By injecting the caregivers with an untested and possibly dangerous vaccine may endanger the health of the people they are supposed to care for.	Negative	NO	NO	NO	NO			1	-1
184	4	Science Boy	2012-10-29	3	13	-10	Well, you're right about one thing: a vaccine can't protect you against some entirely unrelated virus. Is it your opinion that we don't treat anyone with anything until such time as medicines are able to magically cure all diseases at the same time? But you're wrong about everything else. Flu vaccines are proven both safe and effective.	Positive	NO	NO	NO	YES			10	1
185	4	implexadyth	2012-10-29	25	13	12	So, we are going to force people to get vaccinations they may not want, to protect the elderly? We already live much longer than we should - until we are putting huge strain on a struggling health-care system - and now to protect people whose lives are almost over, we will negatively affect the lives of those still young and healthy? How does that make any sense at all? Oh right, because the phar…	Negative	NO	NO	NO	NO			1	-1
186	4	JuJubes	2012-10-29	66	12	54	Having the flu shot does not guarantee that you will not get the flu. The best the "experts" can suggest is that if you take the vaccine the flu symptoms might be less severe. So what's the point in forcing HCW to have the vaccine? They're just as likely get it & spread it if they don't take other precautions. Too many people are under the misconception that they are immune to the flu if they get…	Negative	NO	NO	NO	NO			2	-1
187	4	chuknorth	2012-10-29	20	4	16	Too many people are under the misconception that they are immune to the flu if they get the vaccination. Likewise, there is the belief that if you're vaccinated that you can't spread it. Handwashing is much more effective. I would think that more people get the flu from escalator rails in shopping malls than from their MDs or nurses.	Neutral	NO	NO	NO	NO			9	0
188	4	InedibleKiwi	2012-10-29	35	8	27	Whether or not you have received a needle you can still carry a disease. Given this, why not force all health care workers to wear a mask. This would be safer on all accounts.	Neutral	NO	NO	NO	NO			5	0
						0										FALSE
190	4	Ron Good	2012-10-29	25	5	20	implexadyth wrote: So, we are going to force people to get vaccinations they may not want, to protect the elderly? We already live much longer than we should - until we are putting huge strain on a struggling health-care system - and now to protect people whose lives are almost over, we will negatively affect the lives of those still young and healthy? =================== Tell me, so we can keep …	Neutral	NO	NO	NO	YES			3	0
191	4	ulysses_virgil	2012-10-29	14	36	-22	I don't have a problem with Health Care Workers being forced to receive a flu shot. Canadian Forces members are required to get injections before they're deployed overseas and I can't appreciate that there is any difference.	Positive	NO	NO	NO	YES			7	1
192	4	chuknorth	2012-10-29	21	7	14	Shots for TB, hep, polio, and others are worthwhile. Let's not lump all vaccines together in the same pot. Keep an open mind to the facts.	Neutral	NO	NO	NO	NO			9	0
193	4	ulysses_virgil	2012-10-29	7	3	4	True: hep a, polio, tb and all the others together have killed less people than the flu.	Positive	NO	NO	NO	YES			7	1
194	4	nonamesleft	2012-10-30	5	2	3	You missed the point, Ulysses. These flu vaccinations have been proven ineffective, and even dangerous to some. You don't get a Hep vaccine every year. And if they linked Hep shots to seizures in toddlers, I wouldn't let my kid have one of those either.	Negative	NO	NO	NO	NO			5	-1
195	4	ulysses_virgil	2012-10-30	2	3	-1	No, I think you missed the point, nonamesleft. The article above isn't about the efficacy of flu shots, it's about whether or not health workers should be required to receive them. You're clearly more interested in having a debate about whether or not anyone should receive them because you feel they're both dangerous and ineffective. All I was talking about in my reply to chuknorth was that the f…	Positive	NO	NO	YES	YES			7	1
196	4	Mparky	2012-10-29	14	30	-16	Lol, 75% of all people know you can make up statistics to prove anything. That's proven by most of the comments on this board. Many people for example have "proof" that vaccines don't work apparently. Tell that to someone whose family member died of smallpox or got polio. Vaccines, like everything aren't perfect, but they do have a significant impact on health. 2 out of 10 health care workers get…	Positive	NO	NO	NO	YES			1	1
197	4	HoaxesRUs	2012-10-29	13	4	9	Guess you didn't look at the link I posted below I see. It is usually those are are for vaccinations that never ever look at the proof of what is in them and is why are "health" system is so clogged up now.	Negative	NO	NO	NO	NO			2	-1
198	4	JEC6699	2012-10-29	11	2	9	So it is OK for anyone to walk into a store and contract the flu from the shopping cart handles, door handles, change, or even items on the shelf, but heaven forbid someone gets sick from visiting a hospital. What next...do Dr's offices need to provide sterile cubicles during flu season to avoid infection, or do we have separate days when only vaccinated patients can show up to the Dr's office?? …	Neutral	NO	NO	NO	NO			1	0
199	4	ulysses_virgil	2012-10-30	2	0	2	That's true. Because about 100 years ago 3% of the world's population was wiped out by the flu. That's a statistic.	Positive	NO	NO	YES	YES			7	1
200	4	Ron Good	2012-10-29	14	24	-10	Arctic Dude wrote: I have enough of a libertarian streak to oppose the mandatory taking of the flu shot and I'm in no way part of the anti-vax whackadoodle crowd. ======================= Fully agree. I object to any injection/vaccination being mandatory for the general public, but I get my shot every year. The only thing that might make me stop is making it mandatory. But I'm also OK with somethi…	Positive	NO	NO	NO	YES	YES		3	1
201	4	blackandblue	2012-10-29	15	1	14	because I can always opt not to take the job, and the employer doesn't owe me the job It isn't a matter of "taking the job" if the person already has the job and this is being forced on them "after" they were hired!	Negative	NO	NO	NO	NO			5	-1
202	4	Ron Good	2012-10-29	4	9	-5	because I can always opt not to take the job, and the employer doesn't owe me the job It isn't a matter of "taking the job" if the person already has the job and this is being forced on them "after" they were hired! =============== Baring the very rare contract to the contrary, I can leave any place of employment at a moments notice any time, no matter how badly it affects them, so turnabout is f…	Positive	NO	NO	NO	YES			3	1
203	4	btalks	2012-10-29	48	11	37	It is illegal to force anyone to take a vaccination or alien substance into one's body against their wishes, even in Canada! You can call it a rule , however a rule is not a law - even in a Democracy like Canada's!	Negative	NO	NO	NO	NO			1	-1
204	4	MisterPG	2012-10-29	8	16	-8	Just about any job out there that you can name has its requirements. You work on a job site you wear a helmet. You wear steel-toed boots. Many jobs require clean criminal record checks. So how is it so different to require health care workers to protect others' health?	Positive	NO	NO	NO	YES			1	1
205	4	ulysses_virgil	2012-10-29	6	7	-1	That's true. But you're not allowed to attend school if you haven't had your shots.	Positive	NO	NO	NO	YES			7	1
206	4	NoTSurPRised_wK	2012-10-30	1	0	1	@MisterPG, again, "wearing" protective equipment vs. injecting foreign DNA into one's body. Yeah, I can see the parallel.../sarcasm off Teh hard had analogy is akin to the option of wearing the mask. That I can get behind, but mandatory injection? No sir	Neutral	NO	NO	NO	NO			9	0
207	4	Kathena	2012-10-29	43	3	40	If you are one of the people who is worried about getting the flu be reminded that there is nothing stopping you from wearing a mask. Also keep in mind that even public health officials tell you the best prevention is frequent hand washing. Everyone worried should be washing their hands as often as they feel is good.	Neutral	NO	NO	NO	NO			3	0
208	4	Proud2BCdn	2012-10-29	18	35	-17	I get the flu shot every year, for these reasons: - The flu costs us a staggering amount, both in terms of lost productivity and health care expenses. And our health care system has enough problems, thank you very much. - While my immune system may be strong, I spend 8 hours or more a day with people who have young children and/or aging parents, and my husband has asthma and is prone to secondary…	Positive	NO	YES	NO	YES			2	1
209	4	milestones	2012-10-29	59	10	49	I really wonder what kick back this "Canadian medical journal editor" is getting from the makes of the Vaccine. I've never had a flu shot and never will. The more they push it, the more I feel completely justified in not taking it. I urge all health workers to fight for the right to make your own decision. Do not let the scaremongers win.	Negative	NO	NO	NO	NO			1	-1
210	4	YesOuiCan	2012-10-29	56	14	42	ummm... my body, my choice? Forced injections would be a human rights violation! Gov't and Crop's should stop lying and manipulating statistics to achieve their agenda! Where are the Consumer Protections and Human Rights Watchdogs?	Negative	NO	NO	NO	NO			3	-1
211	4	N0N-partisan	2012-10-29	10	11	-1	Actually, it will be classified as a employment requirement. It is the exact same principle that requires tradesmen to wear protective equipment on job sites. Don't want the shot? Work somewhere else.	Positive	NO	NO	NO	YES			1	1
212	4	nonamesleft	2012-10-30	4	3	1	It is the exact same principle that requires tradesmen to wear protective equipment on job sites. It's not even close. A better analogy would be if those tradesmen were forced to get laser surgery, whether they needed it or not, so that they could (possibly) swing a hammer better. But the company performing the surgeries is only interested in profit, and performs as many surgeries as possible ASA…	Negative	NO	NO	NO	NO			5	-1
213	4	YesOuiCan	2012-10-29	13	8	5	they don't let you fly if you are sick... but they let you show up for work in the hospital ... and in restaurants and grocery stores! Seems insane... oh right... the economy!	Negative	NO	NO	NO	N/A			3	-1
214	4	DeAnna	2012-10-29	49	12	37	You can't force people to get needles, this is a free country.	Neutral	NO	NO	NO	NO			1	0
215	4	Lynn@Alberta	2012-10-29	6	25	-19	You can if your a health care worker, and I am sure when they started, they had to sign a form to indicate that they would.	Neutral	NO	NO	NO	YES			2	0
216	4	NoTSurPRised_wK	2012-10-29	22	4	18	Lynn...you know what they say about assumptions?	Negative	NO	NO	NO	N/A			9	-1
217	4	Science Boy	2012-10-29	4	12	-8	Are you also not allowed to force hospital workers to wash their hands?	Positive	NO	NO	NO	YES			10	1
218	4	casino logic	2012-10-29	19	5	14	Interesting topic. Would acquiring the flu by a health care worker qualify as a workplace related disease and then subject to WSIB compensations? If so, then I suspect the employer (Hospital for example) might have the right to insist the worker become vaccinated. If it is not deemed as a workplace disease (along with hundreds of other things like hepatitis, HIV or whatever else you could get whi…	Neutral	NO	NO	NO	N/A	Depends		1	0
219	4	Shark in Ont.	2012-10-29	30	15	15	Do any of the pro vaccine crowd ever wonder why they don't advertise on TV (the pharmaceutical companies that is). That would be because by law they would have to list all side effects and dangers of taking the drug. Watch a drug add on TV then think about it for a while. It might take a bit, but I am sure most of you will begin to get it.	Negative	NO	NO	NO	NO			1	-1
220	4	objectivefan	2012-10-30	8	0	8	Because in Canada, "direct to patient" advertising is illegal. Unfortunately, the same is not true on the U. S Channels. People are completely incapable of interpreting the risk/benefit and so the long list of side effects with <1% chance of happening is long and sounds daunting. But it still causes people to walk into their Dr's office demanding drugs. Odd.	Neutral	NO	NO	NO	N/A			8	0
221	4	ulysses_virgil	2012-10-30	2	0	2	They're obligated to present all the side effects and potential health risks when somebody asks, though.	Neutral	NO	NO	NO	N/A			7	0
222	4	NFern1	2012-10-29	13	9	4	So, the CBC moderators post a comment saying that the link between HPV and cervical cancer is "fear mongering". I post a comment stating that the statement is false, because a Nobel prize in medicine was awarded to the scientist who linked HPV to cervical cancer. The Nobel prize is arguably the highest honour a scientist can receive, and my comment doesn't get posted. Hakapic claims he/she is a h…	Neutral	NO	NO	NO	N/A			1	0
223	4	Went Bang	2012-10-30	4	1	3	...I am correct - 95 percent of adults are positive for HPV or have been exposed - it is more common than the common cold!	Neutral	NO	NO	YES	N/A			2	0
224	4	ten-of-spades	2012-10-29	22	24	-2	Great idea...mandate doctors get the flu vaccine and ensure their children are born with autism and other defects.	Negative	NO	NO	NO	NO			1	-1
225	4	ulysses_virgil	2012-10-29	18	6	12	The idea that vaccines cause autism was overturned a couple of years ago and the doctor that came up with that idea was discredited and stripped of his licence. Or wait....are you really Michelle Bachmann?	Positive	NO	NO	NO	YES			7	1
226	4	Judas75	2012-10-30	1	0	1	like canceraids. never forget the canceraids.	Neutral	NO	NO	NO	N/A			3	0
227	4	TeeKay	2012-10-30	0	1	-1	Poe's Law?	Neutral	NO	NO	NO	N/A			9	0
228	4	MostlyVegan	2012-10-29	18	6	12	What about health care practitioner's who have egg allergies, those with moral opposition to egg factory farming, and religious prohibition on eating eggs? Does that mean you won't be able to renew your license if you are a regulated health professional? Or that you can't get licensed if you are a student in such a profession? If you think there is a shortage of doctors and nurses now, just wait …	Neutral	NO	NO	NO	NO			3	0
229	4	RichardSlim	2012-10-29	18	17	1	Becoming a health care worker does not negate ones' rights, but it does increase our responsibility. It's kind of an unwritten thing: when we choose to care for others, we sometimes have to give up a portion of ourselves in doing so. I choose to get the flu shot (ouch, my arm hurts for a day) in return for knowing that I am not infecting others. Of course the Unions will whine about "worker's rig…	Positive	YES	NO	NO	YES			1	1
230	4	Durgan	2012-10-29	14	8	6	Germs are everywhere. Getting a flu shot for last year's outbreak seems stupid from where I sit. But I am not a professional trained medical person.Also I might add it is about two months too late, assuming it might have some effectiveness, which is decidedly does not. Durgan	Negative	NO	NO	NO	NO			1	-1
231	4	Science Boy	2012-10-29	3	10	-7	Yep, as someone who admits they have no expertise in the area, we clearly should listen to you rather than those who do.	Positive	NO	NO	NO	YES			10	1
232	4	nonamesleft	2012-10-29	3	2	1	I don't even think they update these flu vaccines every year. I do know that the efficiency rate is about 1%. Why would you need a shot every year if the vaccine was effective?	Negative	NO	NO	YES	NO			5	-1
233	4	MarkVictoria	2012-10-29	22	9	13	The only time I had the flu shot was in 2007 before going travelling. I tough it would help. It was also the year that I got H1N1, 2 moths after the shot while in Mexico, almost died, felt like it anyway and I am a young adult. The study that came out a couple of months ago confirming that the flu shot actually gave people that strand of flu was a confirmation of what I intuitively felt. Never ha…	Negative	NO	YES	NO	NO			2	-1
234	4	objectivefan	2012-10-30	3	11	-8	Oh my lord. You have issues, the least of which is the flu shot.	Positive	NO	NO	NO	YES			8	1
235	4	AstonishedAgain	2012-10-29	11	5	6	Why should a health care worker be forced to take a vaccination, when the people that are most affected refuse? Perhaps we should mandate people 65 and over to all have the flu vaccine? Mandate all babies under 2 to have a flu vaccine?	Neutral	NO	NO	NO	NO			1	0
236	4	herewego..	2012-10-30	3	0	3	here here......could not agree more...point well made!	Neutral	NO	NO	NO	NO			2	0
237	4	nonamesleft	2012-10-30	4	1	3	I disagree. There have been links between flu shots to seizures, encephalitis, and deafness (to name a few) in children under two.	Negative	NO	NO	NO	NO			5	-1
238	4	norain	2012-10-29	2	8	-6	where is it not manditory ?? my wife brings home a certificate saying shes had the shot then gets signed in at the heathcare home ?? same with all the hospital nurses and service workers here. ?	Positive	NO	NO	NO	N/A			1	1
239	4	objectivefan	2012-10-30	4	4	0	It will never be manditory. It however should be mandatory.	Positive	NO	NO	NO	YES			8	1
240	4	caminodundee	2012-10-29	10	20	-10	Certainly make the flu shot mandatory for health care workers. It is impossible to get the flu from the injections as some commentators seem to imply. The potential of bringing the flu and perhaps death to the frail elderly and others you are dedicated to helping in a health care setting outweighs any inconvenience involved. camino dundee	Positive	NO	NO	NO	YES			1	1
241	4	ALL2COMPLICATED	2012-10-29	23	4	19	Noone should have the vacination if they do not want to. Health workers should be treated the same as everyone else. Take the vacination if they want, don't if they do not want; and if they get sick, staya home on sick leave but not sent home simply because they were not vacinated; and they are trhen no threat to anyone. I don't see the problem. They are the same as other people. Simply stay home…	Neutral	NO	NO	NO	NO			1	0
242	4	Judas75	2012-10-30	4	7	-3	The problem lies in the fact that people in the hospital are far more likely to die from the flu, since their immune systems are in most states compromised. When you're already in the hospital from another problem, and you contract the flu, your body has less chance of fighting it off. The secondary problem is that you can transmit the virus 3-4 days before you even know you have it. In fact, the…	Positive	NO	NO	NO	YES			3	1
243	4	objectivefan	2012-10-30	3	2	1	Who is Noone?	Neutral	NO	NO	NO	N/A			8	0
244	4	addy_163	2012-10-29	25	8	17	The fact that health-care workers (i.e., those who are more aware of the pros and cons of these annual flu shots) are opting out of vaccinations speaks volumes for the integrity of the whole program, no?	Negative	NO	NO	NO	NO			1	-1
245	4	blackandblue	2012-10-29	18	4	14	Are you also not allowed to force hospital workers to wash their hands? Comparing apples and elephants. Big differance between having to wash of hands and having an instrument penetrate your skin and inject a foreign substance into your body.	Negative	NO	NO	NO	NO			5	-1
246	4	blackandblue	2012-10-29	4	2	2	Sorry, this was an answer to a earlier comment that somehow made it to here.	Neutral	NO	NO	NO	N/A			5	0
247	4	blackandblue	2012-10-29	18	3	15	If we go with the pro-vaccine crowd and take this a little further then it should logically follow that anyone who visits a patient in a hospital should also be forced to have the shot before being allowed into the hospital at all.	Negative	NO	NO	NO	NO			5	-1
248	4	JamesMcphearson	2012-10-30	11	2	9	Don't give them any ideas. I'm sure they would like that as well. The more they can put in us the more we need them.	Negative	NO	NO	NO	NO			1	-1
249	4	objectivefan	2012-10-30	6	1	5	Of course!	Positive	NO	NO	NO	YES			8	1
250	4	Sprite33	2012-10-30	5	11	-6	Everyone here is saying "it's a free country...no one can force me to take medication/shot...". That's nice, but you do all reailze that if you are unlucky enough to contract something like TB, for example, that you will be forced to take meds for months. And those meds have lots of side effects. But you will have to take them. This is not a new thing.	Positive	NO	NO	NO	YES			1	1
251	4	NoTSurPRised_wK	2012-10-30	6	1	5	Different scenario. In the case of TB you have contracted the illness and the drugs are the only realistic course of action. The flu vaccine is like playing the lottery. You can get the shot and it may or may not work, and the side effects of the vaccine are potentially worse than the disease itself.	Mixed	NO	NO	NO	NO			9	0
252	4	TeeKay	2012-10-30	0	7	-7	The effects of the vaccine are more terrible than the flu? How many people die per year from The Flu? - estimated 4000 - 8000 in Canada as an attributing cause The Flu Vaccine? - actual 0-0 As far as long term effects. Are you sure it's the vaccine? It's not the food/water/air you drank along the way? It's not the relative environment? 1 of 3 die of heart disease, yet exercise and good nutrition …	Positive	NO	NO	YES	YES			9	1
253	4	skeetskeet	2012-10-30	7	6	1	Holysmokes... Why are we still so afraid of death?	Neutral	NO	NO	NO	N/A			1	0
254	4	BOR PT I 1 d	2012-10-30	6	0	6	It isn't fear. Just reluctance to face the unknown.	Neutral	NO	NO	NO	N/A			2	0
255	4	stercusferi	2012-10-30	25	4	21	I'm a healthcare worker and I never get the flu shot. I've had the flu twice in the last 10 years. I do get vacinated for diseases that may kill me however until I'm old and gray the flu is not likely to do so. At that time I will begin getting the flu shot. I protect my patients by not going to work when I have the flu. I call in sick. This mandatory flu shot policy is a sick time reduction prog…	Negative	YES	NO	NO	NO			7	-1
256	4	objectivefan	2012-10-30	4	20	-16	Given that a person with the flu is contagious for a few days before they exhibit symptoms, your argument is beyond sad. You call yourself a health care worker? It's not just about you.	Positive	NO	NO	NO	YES			8	1
257	4	stercusferi	2012-10-30	17	3	14	then go be a healthcare worker since you care so much. the unit I work on is full of patients who chain smoker and drunk drivers who smash into things. Now I'm supposed to put myself out for them. If people took better care of themselves and didn't end up in hospital it would save more lives than staff getting a flu shot. I'm a healthcare worker, not a charity.	Negative	YES	NO	NO	NO			7	-1
258	4	stercusferi	2012-10-30	12	4	8	It's not just about you for me it is.	Negative	YES	NO	NO	NO			7	-1
259	4	kwsteve	2012-10-30	2	14	-12	Do you mind posting where you work so people can avoid it? I wouldn't want to go to a hospital where the nurse only cares about himself.	Positive	NO	NO	NO	YES			1	1
260	4	stercusferi	2012-10-31	2	0	2	@kwsteve "Do you mind posting where you work so people can avoid it? I wouldn't want to go to a hospital where the nurse only cares about himself." I'm a 'she' not a 'he'.	Negative	YES	NO	NO	N/A			7	-1
261	4	stercusferi	2012-10-30	28	4	24	there is no credible evidence that vaccination of healthy people under the age of 60, who are health care workers caring for the elderly, affects influenza complications in those cared for. Case closed. It's called reseach based practice. Not media driven panic based practice. If all you moral busy bodies want to change the system go to Med school.	Negative	YES	NO	NO	NO			7	-1
262	4	TeeKay	2012-10-30	1	4	-3	Way to quote mine, did you read the next paragraph or did your brain shut off?	Positive	NO	NO	NO	YES			9	1
263	4	Northerner32	2012-10-30	20	2	18	Flu vaccines should be compulsory for all health-care workers because their patients' lives are at risk. It works both ways. So maybe ALL patients should be forced to have the flu shot before coming to see their health care provider. Health care providers have rights too and should not be forced to put something into their body if they don't want to.	Neutral	NO	NO	NO	NO			1	0
264	4	chuknorth	2012-10-30	6	0	6	There's no proof flu vaccine has a protective value for patients. Handwashing, on the other hand, does.	Negative	NO	NO	NO	NO			9	-1
265	4	herewego..	2012-10-30	20	6	14	there is no credible evidence that vaccination of healthy people under the age of 60, who are health care workers caring for the elderly, affects influenza complications in those cared for. TIP: If you are elderly...or if getting the flu would harm you...you get the flu shot to protect yourself...easy enough...don't force "healthy" caregivers to get it...you get the shot and protect yourself..cas…	Positive	NO	NO	NO	NO			2	1
266	4	scarytruth	2012-10-30	16	3	13	no way pal no way	Negative	NO	NO	NO	NO			2	-1
267	4	scarytruth	2012-10-30	13	3	10	The Association of Medical Microbiology and Infectious Disease Canada, which represents professionals in the field, endorsed a mandatory flu vaccination policy, if this is true then they are not really representing professionals in the field !!!	Negative	NO	NO	NO	NO			2	-1
268	4	chuknorth	2012-10-30	10	1	9	Not sure why they would endorse it when the research shows no benefit to patients, and only a modest benefit for vaccine recipients based on industry-sponsored research. Theirs is likely a 'theoretical' benefit, as in, vaccines in general can be helpful...	Negative	NO	NO	NO	NO			9	-1
269	4	MarkVictoria	2012-10-30	16	2	14	You want to make a difference, don't allow healthcare staff to walk in and out of hospitals in their uniforms and make wearing neck ties illegal. The transmission of disease through those factors is probably a lot more consequential than getting the vaccine against the sniffles. It is funny to see the "me generation" and large pharma try to impose their fears on others. We all have to pander to t…	Negative	NO	NO	NO	NO			2	-1
270	4	mcshane	2012-10-30	13	1	12	caminodundee wrote: Certainly make the flu shot mandatory for health care workers. It is impossible to get the flu from the injections as some commentators seem to imply. Flu shot linked to higher incidence of flu in pandemic year Canadian researchers noticed in the early weeks of the pandemic that people who got a flu shot for the 2008-2009 winter seemed to be more likely to get infected with th…	Negative	NO	NO	YES	NO			1	-1		CBC, BC CDC (Skowronski)
271	4	charlie123ivy	2012-10-30	9	3	6	The flu shot is "one type of flu" I worked in a medical office and never got the flu. There was also a Dr who refused the flu shot also. They would have a serious laysuit if a worker was fired because they refused the flu shot. We all have choices and no one has the right to tell anyone that they have to have a flu shot. Dr Ken Flegel, sounds like a control freak.	Negative	NO	NO	NO	NO			1	-1
						0										FALSE
273	4	NoTSurPRised_wK	2012-10-30	12	4	8	Influenza is a respiratory infection caused by the influenza virus. Various strains of the virus circulate throughout the world -- causing local outbreaks -- year-round. In Canada, flu season usually runs from November to April, and an estimated 10-25% of Canadians could have the flu each year. Although most of these people recover completely, an estimated 4 000 to 8 000 Canadians -- mostly senio…	Negative	NO	NO	YES	NO			9	-1
274	4	HolotypeA	2012-10-30	6	16	-10	If you don't believe in evidence-based medicine, then you shouldn't be a health care professional. It's that simple. Flu shots save lives. If a worker has a genuine reason for not getting a shot (previous bad reaction), then obviously they would make allowances for that, so you can all stop with the ridiculous "North Korea" hysteria.	Positive	NO	NO	NO	YES			1	1
275	4	chuknorth	2012-10-30	13	1	12	f you don't believe in evidence-based medicine, then you shouldn't be a health care professional. It's that simple. Flu shots save lives. Read the Cochrane Review on this topic from 2010, then restate your position.	Negative	NO	NO	YES	NO			9	-1		Cochrane
276	4	stercusferi	2012-10-31	4	0	4	@HolotypeA Data sets please. There is no evidence that flu shot saves lives. The studies done are not causal they are correlative. Of the 4,000 to 8,000 individual deaths each year how many had received a flu shot in the previous 12 months prior to dyin	Negative	YES	NO	YES	NO			7	-1
277	4	leonswallow	2012-10-30	10	5	5	how big pharma tries to kill you all off http://www.prisonplanet.com/cdc-brazenly-tries-to-poison-all-pregnant-women-with-whooping-cough-vaccines-that-we-know-dont-even-work.html after all Bill Gates said he would use vaccines to reduce the world population ... That should wake you up	Negative	NO	NO	YES	NO			3	-1		Prison Planet
278	4	WhitePillOfDeath	2012-10-30	13	2	11	But the flu vaccine hasn't been scientifically proven to be effective -- it technically has the scientific validity of homeopathy given the nature of flu vaccines and how they get developed every year. Does anyone think that maybe we should be preventing health care worker burnout (stress compromises the immune system), which is scientifically supported to fight the flu, rather than pseudoscienti…	Negative	NO	NO	NO	NO			1	-1
279	4	Serously11	2012-10-30	11	0	11	As if health professionals don't already sacrifice enough, all people deserve the right to chose for themselves when it comes to their body. As an RN, the day that I'm told my right is no longer respected, that is the day I'm done sacrificing for this province!	Neutral	YES	NO	NO	NO			1	0
280	4	stercusferi	2012-10-31	2	0	2	me too	Negative	YES	NO	NO	NO			7	-1
281	5	Dendrast	2013-01-30	37	52	-15	Get the shot, wear a mask, or go home.You are working with sick people, many with compromised immune systems. The shot takes only a moment, and you're done. If you have a problem with needles, perhaps you shouldn't be in mainstream public healthcare. It's not draconian, only a responsible reaction on the part of the hospital administration.	Positive	NO	NO	NO	YES			1	1
282	5	ShelbyWickham	2013-01-30	20	18	2	It's not that cut and dry. Do you know what is in those vaccines, sometimes it makes people more sick. Also, you can still get the flu even if you have the flu shot and you aren't garunteed to be any less sick either. Realize that the vaccine contains the virus strain of flu from last flu season leaving you unprotected from new strains of the virus. The only year that I got a flu shot, I was more…	Negative	NO	YES	NO	NO			1	-1
283	5	Memyselfiu	2013-01-30	12	12	0	So Dendrast, what happens when they make it mandatory to get the shot or wear a mask, and yet a patient who is immunocompromised still gets sick and dies from the flu? Does this not open up the possibility of a massive lawsuit? Are you aware that the flu vaccine doesn't cover all strains and even when they luckily hit the right mixture the success rate is less than 50%? It's absolutely draconian …	Negative	NO	NO	NO	NO			1	-1
284	5	ahanna0987	2013-01-30	10	9	1	As someone that works for a hospital this is what I can tell you. 1. Deathly afraid of needles. 2. I don't work with the public, I am a support service worker. 3. I do not get my flu shot. At our facility, it is not mandatory to get the flu shot. If you refuse to get it, the only thing that comes into play, is that you do not get paid your sick pay if you call in sick. And as a part-time employee…	Negative	YES	NO	NO	NO			1	-1
285	5	Dr. Grand	2013-01-30	30	22	8	I agree it is a good idea for healthcare workers to get vaccinated. However people have fought a long time for the right to decide what happens to their own body, this is not your employers choice. Where does it stop if we give our employer these right to our bodies? Women must have tubes tied after 1 child otherwise they are away from work too long if they have more children? Or maybe hospital w…	Positive	NO	NO	NO	NO			1	1
286	5	cowen75	2013-01-30	8	5	3	My body my choice? Cool, no more personal protective equipment for me. Goodbye helmet, safety vest, steel toes boots and safety glasses... hello basebal hat, undershirt, crocs and sunglasses.	Neutral	NO	NO	NO	YES			1	0
287	5	KathLeV	2013-01-30	14	23	-9	I believe it is our civic duty to take the flu shot. Barring extenuating health difficulties we are bound to attend to the well being of our our family, neighbours and community. The flu shot will not give you the flu; should you be unfortunate enough to become ill despite the shot, it will lessen the effects of the illness. The needles used this year are so very fine the shot is barely felt, but…	Positive	NO	YES	NO	YES			1	1
288	5	ZenRN416	2013-01-30	13	11	2	Just gonna through this out there as another way to frame the question: If you view getting the flu shot as a basic competency like proper hand washing, then the issue is not about your right to decide what you do with your body but your choice to do the basic tasks necessary for the safe execution of your duties. If I chose not to wash my hands prior to sterile or clean techniques, I would not b…	Positive	NO	NO	NO	YES			1	1
289	5	GoodN1GHT	2013-01-30	11	3	8	Leading by example is the way to go. So, beginning of the flu shot season, the CEOs, nursing directors and medical directors of the major hospitals do a photo opportunity for the press where they get their flu shot. Telling nurses and MDs the professional thing to do is to get the flu shot is nothing compared with showing them. Telling the public the flu shot is safe is nothing compared to showin…	Positive	NO	NO	NO	YES			2	1
290	5	GoodN1GHT	2013-01-30	9	6	3	An incorrect understanding of medical principles is a matter of professional competence. A nurse working with sick people who can get the flu shot but who chooses not to get the flu shot is medically incompetent. But still, the best course is for hospital executives and ministers of health to lead by example, once a year, on TV, publicly getting their flu shots.	Positive	NO	NO	NO	YES			2	1
291	5	tihsllub	2013-01-30	10	7	3	Truth be known, this new policy is more about reducing employee sick time than it is about patient care. If it is about patient care, someone please explain to me why the public (visitors) who don't have the flu shot don't have to wear a mask when they come into the Hospital? Every visitor should be stopped at the door and asked if they have the flu shot( like during the SARS incident) and provid…	Negative	YES	NO	NO	NO			1	-1
292	5	Jane@work	2013-02-02	0	0	0	Agreed - if they were that concerned with patient safety, no visitors would be allowed in without the shot / mask.	Negative	NO	NO	NO	NO			1	-1
293	5	B grouch	2013-01-30	9	1	8	I wonder if the same apples to Doctors, I know the numbers vary but I understand that something like thirty percent of Doctors don't take the shot.	Neutral	NO	NO	NO	N/A			1	0
294	5	grapewine	2013-02-01	2	2	0	Patients have the expectation and right to be protected from being infected by staff ignorant of proper procedures . And yes , all visitors must follow proper procedures also and get a shot or wear a mask .	Positive	NO	NO	NO	YES			1	1
295	6	accon	March 25, 2013	-7		-7	First world problems..	Positive	NO	NO	NO	N/A			1	1
296	6	Barley5	March 25, 2013	3		3	So it's not relevant? Would it be relevant if someone was trying to force a medical intervention on you?	Neutral	NO	NO	NO	NO			5	0
297	6	gfinale	March 25, 2013	2		2	We need better treatments for cancer too, but we're not going to stop treating people for cancer because our treatments are not perfect. One of the more clueless comments I've seen and made by a doctor. We're talking about vaccines, not treatments. We're talking about making them mandatory, not decided on by the patient. One is stopping treatment, the other is forcing vaccine. One is for the medi…	Neutral	NO	NO	NO	NO			1	0
298	6	CJM52	March 25, 2013	1		1	A mandatory flu vaccine policy for health care workers only violates several ethical principles: First, it violates Ethics' first principle of autonomy; no one should be forced to introduce a foreign substance into their body without their will or consent; to do so under the threat of coercion is rape. Second, it violates the principle of fairness; the same justifications for enhanced public safe…	Neutral	NO	NO	YES	NO			1	0		BC CDC (Skowronski)
299	6	Barley5	March 25, 2013	0		0	CJM your post is bang-on. Even if the vaccine was effective, which it is not, I'd still back everything you are saying.	Negative	NO	NO	NO	NO			5	-1
300	6	ProudCanuk65	March 26, 2013	4		4	Correct. I will decide what I put into my body.	Negative	NO	NO	NO	NO			5	-1
301	6	Theodor W. Adorno	March 25, 2013	-5		-5	Should be; Spin doctors debate over mandatory shots.	Negative	NO	NO	NO	NO			1	-1
302	6	blackandblue1	March 25, 2013	-1		-1	The vaccine suppliers sure hate this kinda stuff. You know, like people wanting be in control of what happens with their own bodies. It scares them that people are questioning their motives for all this insisting on it. They don't like questions like why are 1 in 50 children are now developing some form of autism when there were only 1 in 10,000 50 years ago. So many auto-immune diseases too. Ham…	Negative	NO	NO	YES	NO			4	-1
303	6	LoonerLander	March 26, 2013	-3		-3	Nut. Bag.	Positive	NO	NO	NO	N/A			3	1
304	6	ProudCanuk65	March 26, 2013	4		4	The only nut bags are the ones who don't realize what is actually in these vaccines..do your research.	Negative	NO	NO	NO	NO			5	-1
305	6	Barley5	March 27, 2013	3		3	Mmm a vial full of cow mucous! Love it. In Sask, the only vaccine the province bought was the recalled stuff from Italy. You know, the stuff with chunks on top. Even though they didn't know if it had been compromised, or if it would be either effective or harmful, they still gave the shots. Why? Because the manufacturer said it probably wouldn't hurt people. I'll take my chances with the flu	Negative	NO	NO	YES	NO			5	-1
306	6	LoonerLander	March 25, 2013	-5		-5	Docs should be more careful in what they say. This kind of thing riles up the anti-vaccination dimbulbs and threatens the health of everyone, including the anti-vaccination dimbulbs themselves. There's no reasoning with that bunch of hicks.	Positive	NO	NO	NO	YES			3	1
307	6	blackandblue1	March 26, 2013	2		2	Yes, the dimbulbs and the hicks don't like their rights trampled by being forced to have questionable fluids injected into them. But then we don't work for or are invested big time in pharmaceutical companies. And we usually try to make a good argument not to because we have researched. You.you're just a spokesperson and namecaller. Your parents and teachers obviously must have set the bar quite …	Negative	NO	NO	NO	NO			4	-1
308	6	LoonerLander	March 26, 2013	-1		-1	Terrific. A nutbag responds. I didn't expect any other kind of response. Don't tell me. You're very religious, you think chiropracty and naturopaths are legitimate, and the CPC is the best thing that ever happened to this country, right? Dim. Bulb.	Positive	NO	NO	NO	N/A			3	1
309	6	blackandblue1	March 26, 2013	5		5	Ahh.moved on to nutbags. Seems when people of limited intelligence find the arguements going against them they resort to name calling and personal attacks. So typical. As I stated previously.Your parents and teachers obviously must have set the bar quite low for you. And you keep tripping over it.	Negative	NO	NO	NO	NO			4	-1
310	6	ProudCanuk65	March 26, 2013	5		5	Enjoy your shots Looner but don't judge those who choose to make their own informed decisions. Grow up.	Negative	NO	NO	NO	NO			5	-1
311	6	Barley5	March 27, 2013	4		4	When you have no factual information to go on, you resort to name-calling, I guess. I'll continue to do actual research before I shove contaminated crap into my body, thanks very much. By the way, I didn't get teh flu this year	Negative	NO	NO	NO	NO			5	-1
312	6	iottano1	March 27, 2013	2		2	I am in favor of vaccines that WORK! If they tell me that influenza can be eradicated by vaccine like polio or small pox is then I'll roll up my sleeve. They aren't saying this. In fact they are admitting they not sure how effective it is. Everywhere else in the hospital physicians are guided by evidence based medicine. OHIP just stopped paying for a bunch of procedures and investigations of ques…	Negative	NO	NO	NO	NO			5	-1
313	6	Barley5	March 27, 2013	0		0	I'd like all food preparers and servers vaccinated against Hep A and B, too, to protect myself. Or maybe I should get the shot to protect myself. Oh wait! I did! People need to take responsbility for their own health, not expect someone else to do it for them. If you don't want the flu, and you believe Pharma Hype that it helps, get it. I think the bigger question is, why do so many medical peopl…	Negative	NO	NO	NO	NO			5	-1
314	6	iottano1	March 27, 2013	1		1	There is no secret. It is not effective enough to warrant the invasiveness of theshot.	Negative	NO	NO	NO	NO			5	-1
315	6	blackandblue1	March 27, 2013	1		1	And it's not just the flu shots. Those are minor compared to what is happening with children. When I grew up we had 6 single vaccinations and nowadays children have 48 with many of them untested multiple shots. Back then if someone in the neighbourhood had chicken pox other parents would bring their kids over 'to catch it". That's how we built our immune systems up. Nowadays if a child sneezes it…	Negative	NO	YES	NO	NO			4	-1
316	6	ronaldmac1	March 31, 2013	0		0	If they want to stop the flu and other infections from spreading in hospitals they need to make sure the staff (including doctors and nurses) wash their hands for starters. Doctors and nurses are some of the worst offenders as they go bed to bed without washing their hands and re-use blood pressure meters etc. Also patients who are in isolation rooms or with infectious diseases in most hospitals …	Neutral	NO	NO	NO	NO			1	0
317	7	spectator3	January 30, 2013	3		3	iAndre Picard repeats erroneous reporting that in BC there was a proposal for mandatory flu shots for health care workers. This is, quite simply, untrue. The proposal was always a choice - have a flu shot or wear a mask.	Neutral	NO	NO	NO	N/A			4	0
318	7	Pen Houst	January 31, 2013	-1		-1	Masks huh? This is punitive retaliation that clearly illustrates the agenda of those in charge who allegedly "care" so much about our vulnerable. RSV kills more infants then influenza in Canada. ( in fact, 90% of seasonal infections are spread by droplet. ) Since RSV is so devestating and is not protected by the influenza vaccine, Why then, since the influenza vaccine has such questionable effica…	Negative	NO	NO	YES	NO			11	-1
319	7	Pen Houst	January 31, 2013	-1		-1	Moralistic nonsense utterly unfounded in science. Healthcare workers should take pride in abiding by measures that have been proven to be effective. It is NOT a duty for health care workers to be vaccinated. It IS a duty for health care workers to engage in practices that reflect evidence based science. the flu vaccine is not one of those despite the great exaggeration of the press and the govern…	Negative	NO	NO	YES	NO			11	-1		Health-Evidence Minnesota (CIDRAP/Osterholm)
320	7	Jed Row	January 31, 2013	1		1	Can't say I agree. Influenza vaccination varies in its efficacy based on matching strains from previous years. In a 2004-2005, the match was 5% with an efficacy of 10% while in 2006-2007 the match was 91% yet efficacy was still only 52%. Those numbers do not exactly promote willingness by anyone to risk exposure to a drug that has a 64% adverse reaction rate (albeit minor) and a potential link to…	Mixed	YES	NO	YES	NO			1	0
321	7	The Happy Guy	January 31, 2013	0		0	Hey guys, I co-founded a new website called "I got the FLU". The website helps people understand the symptoms of the flu and test their knowledge in understanding the difference between the flu and the cold. If you or anyone has the flu, it could be a great resource. If you can make a post on your wall about the website, I would greatly appreciate it! Here's the website: www.igottheflu.com/	Neutral	NO	NO	YES	N/A			1	0
322	7	glong234	January 31, 2013	-1		-1	Once again, Andre Picard deserves a prize for his clarity and precision in nailing so many aspects of this tempestuous issue. Bargaining agents (especially nurses' unions) need to re-read the science and reflect further on the duty of care issues, and health care and public health leaders need to show more respect for the principle of informed consent. "Communication and education are much more e…	Positive	NO	NO	NO	YES			1	1
323	7	Pen Houst	January 31, 2013	0		0	replied below	Negative	NO	NO	NO	NO			11	-1
324	7	TSavage4	January 31, 2013	-1		-1	Normally I am in agreement with Mr. Picard. However, regarding mandatory vaccination he has missed the boat and has fallen prey to the hype. The reality, it's about immunization not vaccination. With an efficacy of about 55% only 55 people out of a 100 who are vaccinated are immunized. That leaves 45 people walking around, who received the vaccine, who are not immunized. That's a lot of people. I…	Mixed	NO	NO	YES	NO			1	0
325	7	MyIronLung	January 31, 2013	-1		-1	Without the vaccine 100 people out of 100 are walking around not immunized. So are you proposing we do nothing while waiting for the elusive 'better vaccine'?	Positive	NO	NO	NO	YES			1	1
326	7	Pen Houst	January 31, 2013	1		1	Hey My Iron Lung did you not read what Savage wrote? the vaccine has not been shown to be scientifically credible. Newsflash, there is not a magic bullet pharmaceutical cure for everything despite our indoctrination over the last 20 years that our immune systems need to be medicalized. Get this, when I was growing up, we never had seasonal panics about the flu, we never had the likes of Andre fin…	Negative	NO	YES	YES	NO			11	-1
327	7	Pen Houst	January 31, 2013	0		0	Hey Glong234 You really did drink the Kool Aid huh? give me a break Andre Picard deserves a prize! you must be Andre himself, or his mom! There is no prize for spewing sensationalistic, knee jerk journalism. Look under the surface and think, you trust healthcare workers with your lives, healthcare workers have elderly parents, they have compromised children. they are just like us, do you think if…	Negative	NO	NO	YES	NO			11	-1		CIDRAP/Osterholm ACIP CDC
328	7	charlie in alberta	February 1, 2013	-1		-1	Mr Picard, I find your article ill informed and offensive. I got my first flu shot in 2009 and was immediately paralysed (wheelchair and full-body paralysis) with GBS, a known side-effect of the flu shot. For the past 3 years I have been disabled and in and out of hospital a dozen times for treatments for up to 10 weeks. When this happens - and the drug companies list GBS as a side effect of the …	Negative	NO	YES	NO	NO			1	-1
329	7	iottano1	February 23, 2013	0		0	I am very disappointed in Mr Picard s article. It is every persons right to control what is done to their bodies. Healthcare workers cannot do anything to a patient without their consent unless they are an immediate threat to themselves or others. Healthcare workers have a right to refuse as well. If health care workers MUST be vaccinated then ALL citizens should have their rights violated in the…	Neutral	NO	NO	NO	NO			5	0
330	7	Dr Yoda	May 16, 2013	0		0	Are you kidding me. Comparing hairnets and gloves to putting a not-so-good vaccine into your system. Why don't you do some investigative journalism and see what the results of flu like symptoms are after the flu shot, and while you are at it, see if there are any stats on those who get the flu, are there such stats? No one has ever asked me if I get it. I don't even know if what I have every seas…	Negative	NO	NO	NO	NO			1	-1
331	8	Sapphire55	December 3, 2012	3		3	I am so glad that the nurses are fighting back on this. They have right to determine their own health needs. How frightening to be threatened with termination and that the hospital was encouraging coworkers to "turn each other in" for non compliance. I worked in a health care setting a number of years ago where they were pushing those of us in management to show leadership and get the flu shot. I…	Negative	NO	YES	NO	NO			1	-1
332	8	StevenMerchant	December 4, 2012	-1		-1	Yeah, the flu only kills around 2000 people a year in this country. Screw 'em, right Sapphire55?	Positive	NO	NO	NO	YES			3	1
333	8	Trader Rick	December 4, 2012	-1		-1	They shut up because they did not get the flu but needed an excuse for taking the sick days off.	Neutral	NO	NO	NO	N/A			1	0
334	8	BalancedApproach	December 4, 2012	-1		-1	They were given a clear choice: get the shot (proven to be an effective and safe way of protecting yourself and others from the flu) or wear a mask. Some wanted neither. This is not only idiotic, it's playing fast and loose with the health of others. Sorry, but nurses in retirement homes are already compelled to get the flu shot. It should be no different for anyone else working with people who a…	Positive	NO	NO	NO	YES			3	1
335	8	morgwen	December 4, 2012	0		0	The flu shot has not been proven effective or safe.	Negative	NO	NO	NO	NO			2	-1
336	8	StevenMerchant	December 4, 2012	2		2	By who, morgwen? By you? I'll take the Mayo Clinic's opinion over your ignorant, anonymous one any day. www.mayoclinic.com/health/flu-shots/ID00017	Positive	NO	NO	YES	YES			3	1		Mayo Clinic
337	8	Pen Houst	December 4, 2012	-1		-1	Hey Steven Merchant, Maybe its not ignorance? see the Cochrance evidence reviews on this one - Do you know them? the Lancet called them "the most important medical advancement since the discovery of the human genome" Well the Cochrane concluded that there is no evidence to support that vaccination of healthcare workers has any effect on transmission of the virus to elderly patients. The Mayo are …	Negative	NO	NO	YES	NO			11	-1		Cochrane CBC
338	8	StevenMerchant	December 6, 2012	1		1	No, the Mayo Clinic is not a corporation. It is a non-profit medical and research organizations. Non-profit organizations are not corporations.	Positive	NO	NO	NO	YES			3	1
339	8	spectator3	December 3, 2012	1		1	Once again - this shows the value of having trade unions at the workplace, in this case, HSA and BCNU.	Neutral	NO	NO	NO	NO			4	0
340	8	spectator3	December 4, 2012	-1		-1	And - HEU.	Neutral	NO	NO	NO	NO			4	0
341	8	BalancedApproach	December 4, 2012	0		0	I support unions, but in this case, no, they were wrong. The rights of patients need to come first. If the nurses don't want a flu shot, they can wear a mask. The choice is very accomodating. Refusing to do either is recklessly endangering the lives of patients.	Positive	NO	NO	NO	YES			3	1
342	8	rita guigon	December 4, 2012	2		2	I was appalled when I read about the measures used to coerce and shame workers into getting the flu shot. How can this be in a free country? "it's the best we've got..?" What kind of argument is that? So if you couldn't come up with anything better, you'd apply leeches and bleed them all? Absurd. Posting names and "telling". Is this Canada? If fifty percent of health care workers are not getting …	Negative	NO	NO	YES	NO			1	-1
343	8	BalancedApproach	December 4, 2012	2		2	Just because you have a diploma in nursing does not mean you're an immunologist. Nurses do great work, but they aren't scientists. When it comes to vaccines, immunologists and microbiologists, not doctors and nurses, are experts.	Positive	NO	NO	NO	YES			3	1
344	8	Rolling In It	December 4, 2012	3		3	It's MEDICAL care, not health care. Sigh.	Negative	NO	NO	NO	NO			1	-1
345	8	muddy water	December 4, 2012	5		5	The issue to publicly shame anyone who did not comply with the official's rules was bullying, pure and simple. The ones that thought this up should publicly apologize.	Neutral	NO	NO	NO	NO			1	0
346	8	Gardiner Westbound	December 4, 2012	1		1	Patients have rights too. The right not to be infected should be near the top of the list. Require unimmunized health care workers to wear surgical masks.	Positive	NO	NO	NO	YES			2	1
347	8	Pen Houst	December 4, 2012	1		1	To gardiner westbound and balanced approach yes patients most certainly have rights, as do health care workers. The entire public has a right to evidenced based medical interventions. To date, not a single blind, randomized, placebo controlled trial conducted over several seasons exists to support the flu vaccines efficacy. It is a quaint and idealistic notion that vaccinating a single portion of…	Negative	NO	NO	YES	NO			11	-1		Cochrane CIDRAP/Osterholm
348	8	Pen Houst	December 4, 2012	2		2	Oh and balanced approach, do not for one minute think the mask is an accomodating approach. The mask is punitive retaliation against those who refuse vaccination. The mask disrupts patients care - think of the hearing impaired, the acutely mentally ill or english as a second language patients who rely on faces and lips to communicate or interpret their environmnent. Try comforting someone who jus…	Negative	NO	NO	NO	NO			11	-1
349	8	morgwen	December 4, 2012	0		0	I agree with you Pen. There is too much invested in the annual flu scheme to give it up even though it is not effective and can have bad side effects. I think part of the shaming of health staff was to attempt to make the whole flu shot nonsense some credibility. When 50% of health care workers refuse to get it, it looks bad for those pushing the shot.	Negative	NO	NO	YES	NO			2	-1
350	9	VanValken	October 29, 2012	3		3	No they should not be mandatory. What makes this country great isn't that healthy choices are inflicted or forced on us. Its that we have the right to choose for ourselves what is right or wrong, and the freedom to allow others to do so too. By the rationale depicted in this article, we should make smoking cigarettes illegal, and reinstate prohibition, because it would be healthier to have such l…	Neutral	NO	NO	NO	NO			1	0
351	9	LDD	October 31, 2012	1		1	What a bunch of senseless exagerations. It's a free country, if you're not willing to take reasonable steps to protect your patients, you have no business or rights to be a health care worker.	Positive	NO	NO	NO	YES			4	1
352	9	Herbal Doctor	October 29, 2012	2		2	Absolutely there is no need for flu shots and other vaccines. It is so crazy to think to make an un necessary item to be mandatory. Actually total health care system is corrupted by this issues.	Negative	NO	NO	NO	NO			1	-1
353	9	Roadhogbc	October 29, 2012	1		1	It appears that our doctors are getting nearly as bossy as our politicians. Of course the flu shot should be a matter of personal choice, the staff can always get sick leave if they do get the flu. Mostly when people say they have the flu they actually have a cold, which is harmless. Could it be that the big pharmaceutical companies are pushing the flu-shot agenda?	Neutral	NO	NO	NO	NO			1	0
354	9	Pan de Monium	October 29, 2012	1		1	I disagree that flu shots should be mandatory. I have never had a flu shot. I had the miserable millenium flu when we changed over to 2000. I was sick for 3 weeks. It was brutal. Some say if I had a flu shot I would have not suffered. Well I say that by surviving that influenza my system is all the more stronger and resilient. Since then I have not had a cold of significance worth remembering. Mi…	Mixed	NO	YES	NO	NO			1	0
355	9	Research Advocate	October 30, 2012	1		1	You do realise that evidence for efficacy of ColdFX is essentially non-existent (it makes the partial benefits of a flu vaccine look amazing by comparison)? How do GMOs make you sick? There is not a single case of a GMO affecting health. You may rail against agri-business (I understand and agree with that) but GMOs are not a health threat per se. I think they should be labelled since people shoul…	Positive	NO	NO	NO	N/A			3	1
356	9	LDD	October 31, 2012	1		1	It always amazes me that uneducated opinions like this get a lot of thumbs up on any forums. You covered it all in this one, big farma conspiracy, unproven cures, GMO tall tales etc.	Neutral	NO	NO	NO	N/A			4	0
357	9	Pen Houst	October 30, 2012	1		1	Wow! I cant even bleive what I am reading!! the principle of ethics states, "I. A physician shall be dedicated to providing competent medical care, with compassion and respect for human dignity and rights." How "forcible injection" against a person's will can now be reconciled as being a "moral enterprise", having "compassion and respect for human dignity and rights" and "ethical" is simply an as…	Negative	NO	NO	YES	NO			11	-1		Cochrane Lancet (Simonsen 2007)
358	9	iottano1	October 30, 2012	0		0	i agrree with your post. By the way all physicians do not agree with the cma	Negative	NO	NO	NO	NO			5	-1
359	9	BBarker8	October 30, 2012	0		0	health care workers should be subject to mandatory flu immunization programs in order to prevent the spread to patients who could become seriously ill or die as a result. We have made it this far without this being a problem. People should 100% not be forced to take injections. Especially the stupid flu shot. The human body should learn to fight viruses/infections by itself to become stronger in …	Negative	NO	NO	NO	NO			1	-1
360	9	EelExpert	October 30, 2012	0		0	Forced Vaccination anyone?	Negative	NO	NO	NO	NO			1	-1
361	9	Kukakanuka	October 30, 2012	1		1	This isn't an issue of forcing something on someone that has no ramifications for someone else. Every single person that works in health services is required to take a mandatory set of science courses to reach the level of competency that allows them into that field in the first place. They should be very aware of the amount of research and data going into the decision to require them to immunize…	Positive	NO	NO	YES	YES			2	1
362	9	Kukakanuka	October 30, 2012	1		1	And before someone bangs on my door over it, yes, obviously those who have medical or religious reasons for not taking the vaccine should be excused. They should have their routines examined to reduce interaction with the severely ill during flu season, however.	Positive	NO	NO	NO	YES			2	1
363	9	ordo_abchao	October 30, 2012	1		1	If the vaccine were as effective as the word vaccine implies then you would have a case. It is difficult to predict in which way the flu virus will evolve and thus it is generally not great at preventing the flu. How about if the health care workers get sick, they stay home	Mixed	NO	NO	NO	NO			2	0
364	9	ProudCanuk65	October 30, 2012	4		4	People in Western industrialized countries live in an environment of easy access to medication.. This is part of the bigger problem. Easy access and people who believe everything doctors tell them without questioning. Medical error is one of the leading causes of death in North America. Maybe we should be more concerned about that.	Neutral	NO	NO	NO	NO			5	0
365	9	Pen Houst	October 30, 2012	0		0	No in fact, anyone who forces any procedures against another's will is the one who is in dire need of medical ethics training.The AMA priniciple of of medical ethics states, "A physician shall be dedicated to providing competent medical care, with compassion and respect for human dignity and rights." Health care workers are not idioits, neither are they reckless. NEVER attempt to lump us in with …	Negative	YES	NO	YES	NO			11	-1		Lancet (Simonsen 2007)
366	9	LDD	October 31, 2012	0		0	An intelligent post for a change. Well said.	Positive	No	NO	NO	YES			4	1
367	9	Wayne2010	October 30, 2012	-1		-1	Rubbish! Nobody should be forced to take flu vaccinations. Vaccines are unnatural and dangerous, and should only be used as a last resort.	Negative	NO	NO	NO	NO			1	-1
368	9	Research Advocate	October 30, 2012	1		1	Of course they are unnatural, as are 90% of the medications prescribed by doctors. But they save lives. Smallpox, polio, TB, pneumonia, pertussis, HPV, Hepatitis, etc, etc. Millions of lives are saved - and not as a last resort. How soon people forget the devastating illnesses banished by vaccination.	Positive	NO	NO	NO	YES			3	1
369	9	Drelinyth	October 30, 2012	2		2	Isn't calling the flu shot for health care professionals "mandatory" a bit of a misnomer when they are given a choice to have the shot or wear a mask? No one has to have a shot. They have to prevent themselves from possibly infecting their patients, by means of a flu shot or a mask, their choice. What is wrong with that? I repeat, no one is being coerced into having a flu shot they don't want.	Positive	NO	NO	NO	N/A			1	1
370	9	spectator3	October 30, 2012	1		1	Thanks - this is exactly the current situation in BC - the flu shot is not mandatory - it is a choice - flu shot or wear mask. What will be interesting is, come Dec. 1, what will employers do to hospital staff who refuse the flu shot and refuse to wear a mask?	Neutral	NO	NO	NO	N/A			4	0
371	9	Pen Houst	October 30, 2012	-3		-3	the mask is nothing but a stigmatizing joke. The use of the mask is even being questioned in the operating room .CDC and countless organization shave concurred it is inneffective to control infection. It slows patient care, disrupts healthcare relationships but alienating large numbrs of the population including the hearing impaired (most older adults) those who are ESL, the acutely mentally ill …	Negative	YES	NO	YES	NO			11	-1		CDC
						0										FALSE
373	9	ordo_abchao	October 30, 2012	0		0	If the flu vaccine were as effective as the word vaccine implies then you would have a case. It is difficult to predict in which way the flu virus will evolve and thus the vaccine is generally not great at preventing the flu. How about if the health care workers get sick, they stay home	Negative	NO	NO	NO	NO			2	-1
374	9	Research Advocate	October 30, 2012	1		1	The flu vaccine is a crapshoot every year as the circulating prevalent strains are not known with certainty and the producers have to project the most likely combinations. Unfortunately, you do not show symptoms of flu until after you become infectious (true of most respiratory viruses).	Neutral	NO	NO	NO	N/A			3	0
375	9	jyakkudesu	October 30, 2012	0		0	From an updated Community Chest Card: "Get your flu shot. Do not pass "Go." Do not collect pension."	Negative	NO	NO	NO	NO			1	-1
376	9	NickiB	October 30, 2012	1		1	Flu shots should absolutely not be mandatory. It's a slippery slope if you start forcing people to get vaccinations. If a health care worker gets the flu they should stay home sick.	Negative	NO	NO	NO	NO			1	-1
377	9	iottano1	October 30, 2012	1		1	This article is far too simplistic for anyone to make an informed decision. No flu shot for me until it is validated as other vaccines have been.	Negative	NO	NO	NO	NO			5	-1
378	9	Gardiner Westbound	October 30, 2012	-1		-1	Requiring health care workers who refuse flu vaccination to wear a protective mask is a reasonable compromise. Legislate it now!	Positive	NO	NO	NO	YES			2	1
379	9	From Canada	October 30, 2012	1		1	Mandatory flu vaccinations is a ridiculous subject to be spending our time on. 8000 people a year die from the flu, according to the article. I assume this number is from the US. If this is so this translates to .00226% of the population. If it is in Canada, the number is 0.022%. The flu shot is nothing but big business for the pharmaceutical companies and the organizations that get 'grants' from…	Negative	NO	YES	YES	NO			1	-1
380	9	jlaocvoeb	October 30, 2012	0		0	I work at a Healthcare Facility where they have been encouraging staff to get the flu shot like crazy. Nurses where walking about the facility and offices stopping at each person prompting them to get the shot. I never have gotten the flu nor the shot, happily declined. Yesterday we received notice that the flu shot blitz will officially end due to "floating particles" found in the shots. I'm hap…	Negative	YES	YES	NO	NO			1	-1
381	9	ProudCanuk65	October 30, 2012	0		0	Medical errors are the fifth-leading cause of deaths in the US, with up to 98,000 deaths annually. I think the profession should be more concerned with this statistic rather than mandate a vaccine.	Neutral	NO	NO	YES	NO			5	0
382	9	J_R1	October 30, 2012	6		6	More lives would be saved if health care workers practised basic hygiene. The latest surveyed showed doctors improving in Ontario with 22% now cleaning their hands between patients vs the previous survey indicating 18%. You would think the journal would be stressing this over controversial flu shots. A no brainer.	Neutral	NO	NO	YES	NO			1	0
383	9	coffee14	October 30, 2012	-1		-1	Keep the c..p. I am not getting it, period	Negative	NO	NO	NO	NO			1	-1
384	9	Headnotinthesand	October 31, 2012	0		0	Mandatory? YES. But only lessons in critical thinking and ethic to those 'journal" scribes..	Neutral	NO	NO	NO	YES			1	0
385	9	LDD	October 31, 2012	0		0	When in the army, you get your needles before being deployed overseas. If you refuse the needles, you will no longer be a soldiers. Makes sense to me. Not only are the flu vaccine risks practically nill, you protect yourself and the people you are paid to care for and protect. A win for all side. It's beyond my understanding that a healthcare worker would be against this.	Positive	NO	YES	NO	YES			4	1
386	9	Kallie5	October 31, 2012	0		0	No need to get the flu vaccine or the illness itself. Take Vitamin A, 10,000 IU dailyVitamin D3 of at least 2000 IU daily and Vitamin C at least 3000 mg daily, reduce sugar and get enough sleep. www.vitamindcouncil.com www.doctoryourself.com	Negative	NO	NO	YES	NO			1	-1		Vitamin D Council Doctor Yourself
387	9	MuslimReality	October 31, 2012	0		0	Tough one to deal with. The main problem is that practices by corporations to make money (big-pharma) have alienated the public. People dont trust their health care professionals because they think there is an influence. What needs to happen is a massive amount of proper public education that comes from our doctors, NOT corporations. Everything should be backed by appropriate supporting research.	Neutral	NO	NO	NO	N/A			1	0
388	10	Avenging Angel	August 24, 2012	-3		-3	Hard to enforce? Maybe because the flu vaccine barely works so you're just poisoning yourself with mercury, aluminum and glycol. Maybe health care workers avoid the flu shot because they know it's a scam that only enriches the drug companies who have convinced politicians to pay for it for their citizens (e.g. Ontario). So how much did the drug companies have to pay in campaign donations to get t…	Negative	NO	NO	NO	NO			1	-1
389	10	Angler	August 24, 2012	2		2	There is a strong case to be made for banning stupid people from discussion boards. Take Avenging Angel, for example.	Positive	NO	NO	NO	YES			2	1
390	10	alanauer	August 26, 2012	1		1	The stupid should be banned from medical professions.	Positive	NO	NO	NO	YES			1	1
391	10	hanginright	August 24, 2012	0		0	It's better to be safe than sorry. choose how ya want to approach it. a poke in the arm or a mask?	Positive	NO	NO	NO	YES			1	1
392	10	NickZ	August 24, 2012	1		1	Healthcare workers have a bad history of ignoring science and hygiene, even when large numbers of patients were dying from unsanitary practices in hospitals. It literally took decades to persuade 19th century doctors to start washing their hands in between patients, even when there was clear evidence that many people were dying due to transfer of infections from one patient to another. www.access…	Positive	NO	NO	YES	YES			1	1		Access Excellence
393	10	BillMor	August 25, 2012	-1		-1	Why are they doing this ??? Everyone I know who took the flu vaccine the last time around got sick. Vaccines are almost useless to prevent flu and cause more harm than good	Negative	NO	YES	NO	NO			1	-1
394	10	Angler	August 25, 2012	0		0	They are doing it because, unlike an anonymous internet poster who has no clue (like you, for example), experts know better.	Positive	NO	NO	NO	YES			2	1
395	10	CriesofMorrigan	August 25, 2012	0		0	Working in health care is not a right, nurses who don't like it can find another profession. Anti-vaxxers have no buisiness around vulnerable people with compromised immune systems who could die of influenza.	Positive	NO	NO	NO	YES			1	1
396	10	localbob	August 26, 2012	-2		-2	Where I agree healthcare workers should be vaccinated to protect patients I disagree with this "Big Brother" approach. What if a nurse is actually allergic to the vaccine? Do they get hauled off by the vaccine police? Some people actually do feel sick after being vaccinated. Will they get time off work with pay? This approach is typical of the authoritarian top-down decision making that pervades …	Positive	NO	NO	NO	NO			1	1
397	10	angus magee	August 27, 2012	2		2	So the people who see the results from the reckless use of vaccines are stupid ? Getting a flu shot is useless they are taking a stab in the dark they dont know what variant is coming around.	Negative	NO	NO	NO	NO			1	-1
398	11	dsaar	4 months ago	1		1	Flu shots are far more dangerous than the flu and there is not one iota of evidence flu shots are in any way effective in preventing the flu, in fact increases in reported flu cases coincides nicely with increases in flu shots being given. Usless and dangerous but Dr Ken Mengele oops Dr Ken Flegel thinks it ought to be mandatory? Think again Mengele Flegel.	Negative	NO	NO	NO	NO			1	-1
399	11	Armandie	4 months ago		1	-1	Please provide proof of your assertion.	Positive	NO	NO	NO	N/A			2	1
400	11	Armandie	4 months ago		1	-1	Work in the health care system? Get the flu shot. Otherwise seek other employment.	Positive	NO	NO	NO	YES			2	1
401	11	Guest	4 months ago			0	Good little socialist dictator, eh? Our bodies are sovereign territory. No one gets to tell us what to put into them. No one! To make jobs dependent on injecting substances into our bodies is crazy.	Neutral	NO	NO	NO	NO			21	0
402	11	Sassylassie	4 months ago			0	Awe what's next progressive a safe injection site for those who don't adhere to your facists ethos of get a flue shot and then a nice shot of heroin?	Negative	NO	NO	NO	NO			12	-1
403	11	disqus_SBO3Oput38	4 months ago	1		1	Considering the mistakes made in medicine, and harmful medicines peddled by the drug companies, I don't see why one would not have the right to refuse a something been put into his/her body such as this. Will those responsible for forcing this upon the nurses be culpable if the medicine has adverse effects? Are the recipients guaranteed compensation or their families granted the same if something…	Negative	NO	NO	NO	NO			2	-1
404	11	nobullsun	4 months ago	1	1	0	And what next, well we have all these people on mandatory injections, let's try a test group on "this" new vaccine. Diana, call a lawyer, sue their asses off. No one injects anything in to anyone without their consent.	Negative	NO	NO	NO	NO			1	-1
405	11	Theodor Adorno	4 months ago		1	-1	Flue shot = Global warming Both are highly profitable slave control systems.	Negative	NO	NO	NO	NO			21	-1
406	11	Sassylassie	4 months ago			0	The expansion of safe injection sites or is that harm reduction sites for the healthy who won't submit to forceful injections of vaccines?	Negative	NO	NO	NO	NO			12	-1
407	11	Ann Nonomass	4 months ago	1		1	if you'de have the flu shot, you shouldn't be worried if sally or joe gets one or notHELLO there's a lot more to this story then is allowed for sheeople viewing. please get in line like good lemmings, the world is over populated. we need the kool aid drinkers gone. ...like yesterday.	Negative	NO	NO	NO	NO			2	-1
408	11	michael burdock	4 months ago		1	-1	Herd immunity. Look it up. It explains why vaccination is more than just protecting your health.	Positive	NO	NO	NO	YES			6	1
409	11	Kitt Gagnon	4 months ago	4	1	3	Pharmaceutical manufacturers, banks and Insurance companies run our government so what do you expect. I have never, will never get a flu shot. In the winter of 1999 (ashamedly) was a guest of the North Bay Ont. jail when the flu vaccine first was in trials, and it was in pill form they were going around the country using inmates as test subjects. I refused. 2 days later I was in medical segregati…	Negative	NO	YES	NO	NO			1	-1
410	11	YankeeCanuck	4 months ago	2	1	1	Good. No sympathy. A darned STUPID nurse came into my child's room, sicker than a freaking dog with the flu last year. Into the room of a child with a compromised immune system, who was already hospitalized. There's some smarts. Or you know, not. I hit the roof. My child ended up even sicker (and could have easily been amongst those that the flu kills) because of the stupidity of the nurse and th…	Positive	NO	YES	NO	YES			2	1
411	11	Ruth Carolyn	4 months ago	1		1	first of all, cool your jets, you have no proof she was contagious. maybe you should have freaked out at the hospital who probably forced the nurse to come to work instead of providing her with supportive sick time.	Neutral	NO	NO	NO	NO			11	0
412	11	Sassylassie	4 months ago	1	2	-1	Quit whining, yes how dare we not meekly surrender to our progressive overlords who always know what's best for us even if they haven't got a clue.	Negative	NO	NO	NO	NO			12	-1
413	11	Theodor Adorno	4 months ago			0	If it don't kill her it only makes her stronger, just like a flue shot.	Negative	NO	NO	NO	NO			21	-1
414	11	Theodor Adorno	4 months ago		1	-1	Authoritarians get aroused by the idea of strapping a young person down and forcing chemicals into them. DISGUSTING!	Negative	NO	NO	NO	NO			21	-1
415	11	Joe Mruk	4 months ago			0	http://www.counterpunch.org/20...	Negative	NO	NO	YES	NO			3	-1		Counter Punch
416	11	Theodor Adorno	4 months ago		2	-2	I hear people can get Meningitis from vaccines and Meningitis is contagious. I dont want Meningitis so I will stay away from anyone who has had a vaccine.Just too risky for me.	Negative	NO	NO	NO	NO			21	-1
417	11	Wooje Jo	4 months ago	2		2	If you look at the insert in the package of a flu vaccine, Flulaval, in the very first page, under INDICATIONS AND USAGE, they have a disclamor. • This indication is based on immune response elicited by FLULAVAL, and there have been no controlled trials adequately demonstrating a decrease in influenza disease after vaccination with FLULAVAL. (1, 14) That is, the benefits of vaccines are theoretic…	Negative	NO	NO	YES	NO			2	-1		GSK
418	11	Wooje Jo	4 months ago	5	1	4	If the nurse were to sue, she's sure to win. You can't force someone to undertake undue risk to her own health by receiving a medical intervention with potential complications in order to keep her job. This is bullying.	Negative	NO	NO	NO	NO			2	-1
419	11	emjaysun	4 months ago	1		1	Maybe not, but you sure as hell can remove them from the presence of patietns that they may infect. What is wrong with all you Chicken Littles and conspiracy theorists?	Positive	NO	NO	NO	N/A			2	1
420	11	Theodor Adorno	4 months ago	5	1	4	If someone forces someone to do anything, under law they must accept liability for any damages it caused. Notice the Pharmaceutical companies got a Statue rammed through to circumvent this point of law. The hospital's REFUSAL to accept responsibility for any damages caused by the products they are pushing, pretty much says it all.	Negative	NO	NO	NO	NO			21	-1
421	11	Theodor Adorno	4 months ago			0	IF you BELIEVE vaccines protect you, get them, then you wont have to worry about people who don't, IF you believe vaccines actually help. Then stop bothering people.	Negative	NO	NO	NO	NO			21	-1
422	11	michael burdock	4 months ago			0	Herd immunity.	Positive	NO	NO	NO	YES			6	1
423	11	Theodor Adorno	4 months ago	2	1	1	SHUT UP SLAVES!!! Your our owners want their property properly managed and fully medicated. THAT IS ALL! Simple simple slaves.	Negative	NO	NO	NO	NO			21	-1
424	11	Sassylassie	4 months ago			0	I don't want to pick progressive cotton, or pot or wash their hair and iron their hippy clothing.	Negative	NO	NO	NO	NO			12	-1
425	11	EOL	4 months ago	1		1	How about doctors and nurses put on tags saying Not Vaccinated. Patients could select if they want a doctor or a clinic with a higher risk of exposure to seasonal flu.	Positive	NO	NO	NO	YES			2	1
426	11	Theodor Adorno	4 months ago			0	How about people who get vaccinated wear the tags. That way everyone will know they are idiots and stay away from them.	Negative	NO	NO	NO	NO			21	-1
427	11	Western Worker	4 months ago	1	1	0	Diana Lockie. If you are planning to take this to court, I offer myself as a (I Live in Calgary), witness to having had Facial neuralgia. And I would pretty much kill to prevent a re-occurance of this issue with myself. For those that are not in the know about this condition. It comes without warning, affects 1 side of the face only (in my case), with a Screaming Searing ice pick like pain from t…	Negative	NO	YES	NO	NO			24	-1
428	11	Ajaia	4 months ago	2		2	I have had facial neuralgia and it was long before I started getting yearly flu shots--there was no connection. This woman is grasping for an excuse to not get a flu shot and is another example of flakes who make obscure and nonsensical connections to the flu vaccine. It is good that her ilk are banned from working around vulnerable people.	Positive	NO	YES	NO	YES			2	1
429	11	johnslykhuis	4 months ago	3		3	There should be a vaccine for conspiracy theorists.	Positive	NO	NO	NO	N/A			3	1
430	11	Theodor Adorno	4 months ago	1		1	Or a vaccine for idiots.	Negative	NO	NO	NO	N/A			21	-1
431	11	emjaysun	4 months ago			0	Make sure you get yours.	Neutral	NO	NO	NO	N/A			2	0
432	11	June Noracism	4 months ago	1	3	-2	Hold your ground Miss, Just wait until the side effects of this vaccine start killing people.	Negative	NO	NO	NO	NO			1	-1
433	11	passionfalcon	4 months ago	2		2	This is a dangerous precedent that we are no longer able to choose what is injected into our bodies.	Neutral	NO	NO	NO	NO			3	0
434	11	Theodor Adorno	4 months ago	1		1	shut up slave	Negative	NO	NO	NO	N/A			21	-1
435	11	EOL	4 months ago	4	4	0	People who reject immunization should not be employed by medical services providers, period. You can't be vaccinated because of your conditions, good riddance, find another profession. Color blind people could not be passenger air craft pilots, nobody complains about this. Seek people come to hospitals or nurse for medical help, not to pick up another bug from there because someone does not belie…	Positive	NO	NO	NO	YES			2	1
436	11	Theodor Adorno	4 months ago		2	-2	If you really believed that a vaccine protects you and not a shill for your drug stocks, you would feel protected from those who are not vaccinated.	Negative	NO	NO	NO	NO			21	-1
437	11	Western Worker	4 months ago	1		1	EDUCATE yourself Folks...here are two very good articles.. by the CBC if you can believe it.! Excellent: http://www.cbc.ca/news/health/.... Not sure by who...but Awesome nevertheless: https://docs.google.com/viewer... When you are done reading....carry on with an informative post.	Negative	NO	NO	YES	NO			24	-1		CBC Google Doc
438	11	Ruth Carolyn	4 months ago			0	western worker, I know who wrote vaccines and masks. It sounds like we are both ticked off healthcare workers. my email is paddleboatsisters@gmail.com. Id love to know another informed, proactive healthcare worker. we need unity to fight this.	Negative	YES	NO	NO	NO			11	-1
439	11	keith bruner	4 months ago	8	3	5	Good for her. Even if the claims by the medical "experts" who push the shots were true, would not the patients and other workers who receive the shots be safe from these rogue nurses who refuse? the very insistence that one non-vaccinated nurse endangers everybody else tells the story. Its a money thing.	Negative	NO	NO	NO	NO			1	-1
440	11	Unfettered	4 months ago	8		8	The bottom line is the Gov or any employers cannot force anyone to have medical treatment period. When doctors and nurses don't trust the vaccinations the rest of the country should take notice.	Negative	NO	NO	NO	NO			2	-1
441	11	Dave	4 months ago	2	8	-6	She's not a Dr or nurse she's a redneck. When you don't take your flu shot you are endangering others. Very irresponsible, and very stupid.	Positive	NO	NO	NO	YES			9	1
442	11	Unfettered	4 months ago	5		5	When medical professionals object to having chemicals injected into them we should take note. Besides, are you willing to give the government or your employer absolute control over your body/life?	Negative	NO	NO	NO	NO			2	-1
443	11	Slimpikins	4 months ago	5		5	How is she endangering others? If she's sick, she should stay home, under any circumstances. The employers real push here is to reduce sick calls by workers who don't get the shot and then get sick...a fairly small group. If this is somehow OK, then they will start to make other mandatory decisions, like you have to stop smoking on your off duty hours, you can only drink 1-3 drinks per week, you …	Neutral	NO	NO	NO	NO			17	0
444	11	Western Worker	4 months ago	9		9	BS...you Herr Dave, like so many others, simply have never taken the time to read; PEER REVIEWED STUDIES...that prove otherwise. GET yourself educated before you open your mouth. It is you that is irresponsible sir. And besides, I have a right to refuse medical treatment...as does any Health care worker. But that doesn't matter to nice little nazi types like yourself does it..??	Negative	NO	NO	NO	NO			24	-1
445	11	Ajaia	4 months ago	1		1	You have not read any scientific studies that support your nonsensical beliefs. Cherry-picking anecdotal statements is not evidence.	Positive	NO	NO	NO	N/A			2	1
446	11	pennylane	4 months ago	2		2	Hi ajaia, sorry its not cherry picking. Western Worker is right. The gold standard science, RCT's and quality observational studies are simply not there for the flu vaccine. you can peruse the references I have left above you can have a look. It is not easy to believe that an utter fraud has been perpetrated against a nation, but sadly it is true.	Negative	NO	NO	NO	NO			19	-1
447	11	Dave	4 months ago		5	-5	I am a scientist. I understand what evidence is. I am not a redneck conspiracy theorist. Please crawl back into your hole now.	Positive	NO	NO	NO	N/A			9	1
448	11	pennylane	4 months ago			0	Dave sorry, dont want to sound flip, but you are not speaking like a scientist. I will say again, I am not anti vaccine, however I am anti poor science and this vaccine,unlike low virus variant credible vaccines simply does not have the science behind it. In a recent review in the CDC’s Morbidity and Mortality Weekly Report (MMWR),15 vaccines were highlighted for their significant role in reducin…	Negative	NO	NO	YES	NO			19	-1		CDC CIDRAP/Osterholm Focus Online
449	11	Western Worker	4 months ago	6		6	Redneck..yea, I'll buy that, Conspiracy theorist..hmm we'll see in 30 years if Im correct..theorist, if you say so. LOL Dave your stance on this issue is such a croc while your arrogance shines through quite clearly. Funny how many studies show quite clearly the inability of said vaccine to do anything but act as a defacto placebo..but you don't care about that right.?? You care not for personal …	Negative	NO	NO	NO	NO			24	-1
450	11	passionfalcon	4 months ago	1		1	How do you know this is true?	Neutral	NO	NO	NO	N/A			3	0
451	11	Sassylassie	4 months ago		1	-1	Just another example of how our freedom and liberties are being destroyed by the progressive thugs who always know what's best for us.	Negative	NO	NO	NO	NO			12	-1
452	11	Dave	4 months ago	1		1	What nonsense, it's a flu shot dummy.	Positive	NO	NO	NO	YES			9	1
453	11	Sassylassie	4 months ago			0	Yea and the self same progressive scientists told us peanut butter gives you cancer, eggs will kill you and oops we're wrong again.	Negative	NO	NO	NO	NO			12	-1
454	11	basicdude	4 months ago	13		13	Let's put the rhetoric aside for a second and try to look at this issue objectively. First of all, the "flu shot" does NOT provide universal protection against flu, unlike polio or small pox shots. The "flu shot" provides best-guess protection against PAST flus that took place as well as "maybe" flus that MAY take place in the current year. In other words, there is NO protection in the "flu shot"…	Negative	NO	NO	NO	NO			1	-1
455	11	Ann Nonomass	4 months ago	11		11	I work within the pharmaceuticals, I concur 100% with what this person has stated. No Flu shots in 15 years, last one I had gave me bell's palsy...or so they saidnever again, never sick since.	Negative	NO	YES	NO	NO			2	-1
456	11	Western Worker	4 months ago	1		1	...Unions, on the other hand, are steadfastly opposed, arguing that mandatory vaccination is an unjustified imposition on their members’ rights — and simply counter-productive.... Im not a Union guy by ANY stretch...but in this case.?? Yep, I'm with them. 100%. ...“You’re making a decision that is counter to the advice of just about every public-health official in the world.”... yea, I wonder wha…	Negative	NO	NO	NO	NO			24	-1
457	11	Dave	4 months ago		1	-1	Are you really that dumb?	Positive	NO	NO	NO	YES			9	1
458	11	Western Worker	4 months ago	2		2	Hook line n sinker eh? you go take your shot sonny, I'll let my Immune system take care of any "flu" I get...which 99% of the time will in fact be a "flu like illness"...and not INFLUENZA. Do some research buddy before you go shootin off yer yap.	Negative	NO	NO	NO	NO			24	-1
459	11	Dave	4 months ago	1		1	Dumb is as dumb does.	Positive	NO	NO	NO	N/A			9	1
460	11	Guest	4 months ago			0	Dave, you're the real dummy here. Seriously. Quit believing everything you're told. Do you actually have any personal knowledge of the efficacy of the flu shot? Do you know who makes these products? Do you know the processes by which they come to "market" so to speak? If not, you should dig in a little deeper. Medical science is a wonderful field but quite a few aspects of medical care have been …	Negative	NO	NO	NO	NO			21	-1
461	11	johnslykhuis	4 months ago	2	4	-2	Flu shots should be mandatory for everyone, except for the few that react negatively. The vaccine is 50% effective. That's 50% fewer cases, 50% fewer deaths. People who don't get the shot are either deluded, selfish, or both. Do you ever think that your germs may spread to someone who will die? As for health care workers who refuse for no good reason, fire them.	Positive	NO	NO	NO	YES			3	1
462	11	Slimpikins	4 months ago	1	1	0	So let me get this straight. A nurse, who would be fired for forcibly injecting a patient who refused to give consent to a flu shot, should be fired for refusing to allow someone to forcibly inject her with a flu shot?	Neutral	NO	NO	NO	NO			17	0
463	11	johnslykhuis	4 months ago	1		1	You can't forcibly have anyone inoculated who doesn't want to be. But there should be sanctions, as there are for parents who refuse to have their children vaccinated against common childhood diseases that used to kill thousands. Or would you like to return to the good old days? I remember a kids who was crippled by polio. You anti-vaccine characters are driven by an illogical belief system, rath…	Positive	NO	NO	NO	YES			3	1
464	11	Guest	4 months ago			0	No, actually we're quite intelligent, better read than the general public and seriously concerned about the overuse of vaccines and the lack of accountability when things go wrong.	Negative	NO	NO	NO	NO			21	-1
465	11	Dave	4 months ago	1	2	-1	Exactly. But don't try to convince them with facts and evidence, they prefer conspiracy theories about how government is trying to do them in. Laughable.	Positive	NO	NO	NO	YES			9	1
466	11	passionfalcon	4 months ago	1		1	What is laughable is how people will continue to drink, breath and eat toxic chemicals and do what the government and their Doctors tell them to. Do you know what is the vaccines and how they work? I bet you are buying it on blind faith or you are making money on the vaccines. Do the research and then tell me that the flu shot does not contain any harmful chemicals. We should all be demanding cle…	Negative	NO	NO	NO	NO			3	-1
467	11	Sassylassie	4 months ago	1		1	Oh look Mommy or is that nanny showed up, keep those rifles ready one of us might get out of the pen and you can't have the slaves getting free.	Negative	NO	NO	NO	NO			12	-1
468	11	nrob	4 months ago			0	Are you going to pay for it all? How about you force everyone to live in an individual bubble? Think of all the deaths and severe injuries reduced by small accidents (stairs, drownings, fights). Or, rather how about forcing everyone to wear a medical kit and force everyone to take CPR C, defibrillator and oxygen training?	Neutral	NO	NO	NO	NO			5	0
469	11	michael burdock	4 months ago	2	2	0	The benefits outweigh the costs for the flu shot. There have been a series of studies that show that the savings of giving flu shots is $7-$11 per shot. Just search for cost-benefit analysis of flu vaccination and you'll find it.	Positive	NO	NO	YES	YES			6	1
470	11	Ruth Carolyn	4 months ago			0	Not true because there is no quality evidence to prove the vaccine even works. However, I could show you studies that say just the opposite regarding a cost saving.....see Cochrane reviews of vaccination of army personnel and see the financial section in https://sites.google.com/site/... . Also consider the cost of caring for the long term autoimmune complications associated with the vaccine..eve…	Negative	NO	NO	YES	NO			11	-1		Cochrane Google Sites
471	11	nrob	4 months ago			0	Please explain the factors used or the initial data source. I'm certainly not going to take your word for it.	Neutral	NO	NO	NO	NO			5	0
472	11	michael burdock	4 months ago			0	There are multiple studies going back to at least 2000 on the benefits of the flu shot. You don't need to take my word, just use google.	Positive	NO	No	NO	YES			6	1
473	11	Ruth Carolyn	4 months ago			0	No i dont refer to google. I also dont mistake quantity for quality. I look to gold standard evidence. Osterholm did the most extensive meta analysis on influenza studies and found that out of 5707 studies only 31 were conducted with proper scientific methodology.	Negative	NO	NO	YES	NO			11	-1		CIDRAP/Osterholm
474	11	Slimpikins	4 months ago	2	1	1	I'm glad you feel that the benefits outweigh the costs of the shot. You should get one. But then, I can't force you to get one or not get one, that's YOUR choice. Can nurses have that same choice please?	Neutral	NO	NO	NO	NO			17	0
475	11	nrob	4 months ago	1		1	A private nurse I imagine can so long as she discloses it.	Neutral	NO	NO	NO	NO			5	0
476	11	michael burdock	4 months ago	1		1	I got one not because I am worried about my health (young and active) but because vaccines work through herd immunity. Taking it poses no cost or risk to me, while not taking it makes me a potential vector to transmit it to someone who it could seriously harm. If a nurse's libertarian inclinations overwhelm the profession's focus of addressing the health needs of others, they are in the wrong pro…	Positive	NO	NO	NO	YES			6	1
477	11	Ruth Carolyn	4 months ago			0	oh save the sanctimony, Read what osterholm's CIDRAP review to the CDC says about herd immunity and the flu vaccine read Herd immunity ( from CIDRAP report cited above chapter 3, page 28)Public health officials have assumed that herd immunity plays a role inpopulation protection following widespread influenza vaccination; however, given the varied coverage rates following vaccinationcampaigns and…	Negative	NO	NO	YES	NO			11	-1		CIDRAP/Osterholm
478	11	Sassylassie	4 months ago	1	1	0	Oh spare me, big pharma shilling their products. This isn't about getting sick it's about control, you and yours think you own us Canadians.	Negative	NO	NO	NO	NO			12	-1
479	11	nrob	4 months ago	1	1	0	She knew the rules of the operation, I do not get vaccinated either, but I do not work in an area that deals with vaccinations and the ill.	Neutral	NO	NO	NO	N/A			5	0
480	11	Slimpikins	4 months ago	1		1	The policy is overbroad. The local one here in SK reads 'be exluded from working at this or any other health care facility until the end of the outbreak'. When an outbreak happens, they check the list and if you didn't get the flu shot, you get sent home. What should happen is that it should be individual choice. If you don't get the shot (or even if you do get the shot but get sick anyways), you…	Neutral	NO	NO	YES	NO			17	0
481	11	nrob	4 months ago			0	Oh I'm not saying its necessarily right, I have three nurses in my immediate family, public nurses are so heavily unionized and regulated it makes nursing unpleasant. You must, however, ensure the guarantee that your employees have done everything to ensure a safe environment for the third party (the sick) in your care, in the eyes of the law.Its completely done to avoid lawsuits and the like. Lo…	Neutral	NO	NO	NO	NO			5	0
482	11	That Was Then	4 months ago	4	2	2	The vaccine is only about 45% effective this year, and usually never more than 59% effective in a younger population, and makes almost no difference to the elderly at all, according to a study that was exposed in the NYT on November 5th, 2012: "Last month,, in a step tantamount to heresy in the public health world, scientists at the Center for Infectious Disease Research and Policy at the Univers…	Negative	NO	NO	YES	NO			2	-1		CIDRAP/Osterholm NY Times
483	11	Western Worker	4 months ago		1	-1	I dont even buy 45% - way too high. and 59% in younger.?? BS. Its likely their own strong immune system preventing Influenza...as well as for all the other "flu like illnesses". Ya see, the Pharma Industry (and Govt who listens to big Pharma), lumps ALL these illnesses under 1 umbrella. Yet the Vaccine is only for INFLUENZA...not all the other flu like illnesses. Capiche.??	Negative	NO	NO	NO	NO			24	-1
484	11	Ruth Carolyn	4 months ago			0	The 45% reduction in influenza attributed to the vaccine refers to the relative risk reduction. This stat is criticized as it embellishes the effectiveness an intervention. In medical decision making this is referred to as framing bias. One might expect to hear a pharmaceutical representative to use a relative risk reduction in support of their treatment. However, it is inappropriate for a physic…	Negative	NO	NO	NO	NO			11	-1
485	11	Michael Manning	4 months ago	6	2	4	Your argument is equivalent to saying people who wear seatbelts can still be killed if in an auto accident so no one should be forced to wear them.I am shocked at how many conspiracy theorists plague these comment boards. It is perfectly normal for certain conditions to be placed upon employment. An alergy to latex does not negate the requirement to wear latex gloves. If you have such an alergy t…	Positive	NO	YES	NO	YES			1	1
486	11	Ruth Carolyn	4 months ago			0	No proof that vaccinating healthcare workers protects their elderly patients. http://health-evidence.ca/arti.... It's sweet idealism not grounded in science. ..the sanctimony of "i am so much better then you because I get the flu vaccine" is nauseating.seatbelts save lives, no question. Sadly that level of evidence simply does not exist for the flu vaccine	Negative	NO	NO	YES	NO			11	-1		Health-Evidence
487	11	Slimpikins	4 months ago	2		2	Rights are always a balance. The seatbelt argument is not valid, as seatbelts are not invasive, incur a very low cost, and the science is settled and has been for years.It's a fair balance to require someone to wear a seatbelt. It's not such a fair balance to require someone to have an invasive medical procedure in order to obtain a somewhat dubious benefit, especially if that benefit could be ob…	Neutral	NO	NO	NO	NO			17	0
488	11	Western Worker	4 months ago			0	another lemming...	Negative	NO	NO	NO	NO			24	-1
489	11	KentsKorrections	4 months ago	2		2	Hey why should I have to cover my open sores b/c someone else is sick!!! It is all about ME!!!	Positive	NO	NO	NO	YES			4	1
490	11	To4me	4 months ago	9	6	3	If construction workers have to wear hardhats and steel toe boots for safety,....why not mandatory flu shots for healthcare people working in places with risk of virus / flu to patients, colleagues. If they don't get the shots,.....it.e it is ok not to,...then they should have to wear a mask all the time while in the hospital,....not sure how they would handle coffee breaks and lunch,...perhaps i…	Positive	NO	NO	NO	YES			1	1
491	11	Slimpikins	4 months ago	2		2	Construction workers wear hardhats, but they don't have an invasive medical procedure to graft ABS plastic onto their heads.As for mask and gown to reduce infection risks, you are aware that visitors and other patients don't need to mask and gown, right?There are signs all over the place at hospitals and nursing homes that say 'If you're sick, please postpone your visit'. The management trusts ra…	Neutral	NO	NO	NO	NO			17	0
492	11	taiser	4 months ago	8	2	6	I have two sisters (and a sister in-law) who are nurses and all of them do NOT get flu shots! And they get their worries from the doctors they work with! So something must be up with these shots...	Negative	NO	NO	NO	NO			1	-1
493	11	Guest	4 months ago	1		1	http://www.youtube.com/watch?v...	Negative	NO	NO	YES	NO			21	-1		YouTube
494	11	swiftresponse	4 months ago	14	2	12	an injection is invasive to the person wether it is good or bad. The person at the needle end of the injection HAS free choice at the moment to consent. If that were to change, I would seriously look at getting out of this country. That means that the surgeon general would have absolute power to give us injections without consent, wether health care worker or not. I don't think that reflects the …	Neutral	NO	NO	NO	NO			3	0
495	11	Western Worker	4 months ago	8		8	Yep..! There is absolutely NO WAY to predict what variety of the"flu" if indeed it is the FLU (as opposed to "flu like illness"), will be prevalent from year to year. No way. Its a guessing game based on "best evidence" whatever the hell that means. This whole Flu shot is a SCAM perpetuated by Big Pharma in the pursuit of ever increasing margins. Period - end of story. How come we hear nothing ab…	Negative	NO	NO	NO	NO			24	-1
496	11	swiftresponse	4 months ago	5	1	4	that's because the doctors and pharma want to save the day, and pave the way to ignorance, have people rely on them for health, all the while people are healthy. It's all about money and power. People, wake up please. I'm not saying we don't need doctors, in some cases we need help from them, but at the same time, they are not my authority. They are there for me, and not vice versa.	Negative	NO	NO	NO	NO			3	-1
497	11	Guest	4 months ago	12	6	6	keep drinking the big pharma koolaid.dumping dead animal protein and toxic mercury into your body is just dumb assed. http://www.youtube.com/watch?v... get educated.	Negative	NO	NO	YES	NO			21	-1		YouTube
498	11	michael burdock	4 months ago	5	2	3	Keep drinking the naturopathic koolaid and instead buy supplements and herbal remedies with no evidence.	Positive	NO	NO	NO	YES			6	1
499	11	Western Worker	4 months ago	4	1	3	Stupid comment. Ya shoulda said...let your bodies own immune system fight the"flu"...if indeed it is actually Influenza at all.	Negative	NO	NO	NO	NO			24	-1
500	11	pennylane	4 months ago	6	1	5	This is not a case of the vaccine weirdo so dont paint it like that. doctors and nurses are not fools, this is not anti vaccine, this is anti poor science. the flu vaccine is not comparable to stellar low virus variant vaccines like smallpox and polio. There is just too broad a virus variant for this vaccine to be truly efective and in fact, when you look at quality evidence reviews and RCT's you…	Negative	NO	NO	NO	NO			19	-1
501	11	Western Worker	4 months ago	4		4	Thank you Pennylane. You are 100% correct. It is, in my opinion, all about $$$$ - BIG Pharma $$$ paid for by us the taxpayer. And a push by progressives to just ram this down Canadians throats. If a Nurse was sick, then fine, she should be at home..but attempting to assauge us with wearing a mask (does nothing), or a flu shot that also has very limited effect is pointless and a bit trannical.	Negative	NO	NO	NO	NO			24	-1
502	11	Slimpikins	4 months ago	6		6	Health Care employers generally can't manage worth a crap. They make a policy that says get the vaccine or you can't work. I personally know a nurse who works in a call in center, you know the kind that you call at 2 AM when your kid has an earache and you are wondering if you should take her to emergency or the doctor in the morning? They informed her that she had to get the vaccine or stay home…	Neutral	NO	YES	NO	NO			17	0
503	11	Sassylassie	4 months ago	9	2	7	Why don't you mind your business and let the rest of us decide for ourselves if we want to shove poison in our bodies.	Negative	NO	NO	NO	NO			12	-1
504	11	Joe Mruk	4 months ago			0	I certainly hope that's your view regarding pot use also..wouldn't want to be seen as a hypocrite right?	Neutral	NO	NO	NO	N/A			3	0
505	11	alpha_1	4 months ago	9	3	6	Totally agree with you. How can they possibly get away with this? Flu shots are not for everybody......what part of that sentence is so hard to understand?	Negative	NO	NO	NO	NO			1	-1
506	11	Flying Goose	4 months ago	19	1	18	When I get so old and frail that I cannot survive a seasonal flu then I don't want to be kept alive in semi-isolation so the nursing home can keep collecting my fees. Anyway, I got the flu shot every year for the last 5 and didn't get sick much. This year I didn't bother with the shot - still didn't get sick.	Neutral	NO	NO	NO	N/A			1	0
507	11	Bob_The_Bear	4 months ago			0	semi-isolation not too bad you get out of that home unlike others that a there till they die.	Neutral	NO	NO	NO	N/A			5	0
508	11	sam541	4 months ago	37	4	33	I've been terribly sick all winter with flu and colds. I got the flu shot when it came out in November. A week later was hit by terrible flu when no one else in the area had it. That led to internal infections and bleeding. As soon as antibiotic recovery arrived from that the cold virus or another flu hit for a solid week. Still have constantly plugged sinuses. Neither the flu shot, or any of the…	Neutral	NO	YES	NO	N/A			1	0
509	11	Bob_The_Bear	4 months ago			0	You had better check your life style. Do you wash your hands often ?	Neutral	NO	NO	NO	N/A			5	0
510	11	Theodor Adorno	4 months ago	3	1	2	sucker took me a while to learn too	Negative	NO	NO	NO	NO			21	-1
511	11	pennylane	4 months ago	13	2	11	you have good reason to wonder sam. BC CDC influenza researchers found those who got the flu vaccine were MORE likely to get the virus. They thought the finding was a fluke but it was replicated 5x throughout Canada. see http://www.vancouversun.com/he...	Negative	NO	NO	YES	NO			19	-1		BC CDC (Skowronski) CBC
512	11	zuglo1	4 months ago	1		1	Completely false. There is no arguing with anti-vaccinators who are like a cult.	Positive	NO	NO	NO	YES			3	1
513	11	pennylane	4 months ago	1		1	no its not false, open your mind for a minute and check out what BC CDC says not me. and for the record, Im not remotely anti vaccination. I have personally had my life saved by a hep b vaccination after a needle stick influ injury. The flu vaccine however is not a credible vaccine thats the difference. In a recent review in the CDC’s Morbidity and Mortality Weekly Report (MMWR),15 vaccines were …	Negative	NO	NO	YES	NO			19	-1		BC CDC (Skowronski) CDC CIDRAP/Osterholm
514	11	Slimpikins	4 months ago	10	2	8	I always get sick after getting a flu shot myself, which is why I don't get one anymore. Not as bad as you, but two or three days in bed starting two days after the shot.	Neutral	NO	NO	NO	NO			17	0
515	11	Ross Muskoka	4 months ago	15		15	Hate to say it, but if you recovered after taking antibiotics you did not have the flu! You had a bacteria infection. Also, plugged sinuses are more indicative of a bacteria infection rather than the flu. It is hard to say if the vaccine prevented you from getting influenza though.	Neutral	NO	NO	NO	N/A			5	0
516	11	Guest	4 months ago	13	4	9	it did .............	Negative	NO	NO	NO	NO			21	-1
517	11	RNnotPOW	4 months ago	91	12	79	As an RN I am offended by comments that suggest refusing the shot translates to a crappy nurse. Until peer reviewed research confirms I am a risk to patients, I will NOT get the shot and I am happy to stay home without pay. What other profession demands the worker to knowingly chemically alter their body with potentially insidious risks? Anyone care to know how the "shot" is made? Based on predic…	Negative	YES	NO	NO	NO			6	-1
518	11	disqus_SBO3Oput38	4 months ago			0	Hi I'm not in health care or anything but I totally agree with you. See my post above.	Negative	NO	NO	NO	NO			2	-1
519	11	zuglo1	4 months ago	2		2	Are you also one of the nurses that neglects hand washing? We wouldn't want you to get chapped skin. Flu shots are given because they reduce transmission of influenza including to your patients. You are not only a risk to your patients but everyone else around you if you contract the flu. Your patients are the most vulnerable people around. Introduce the flu to someone in ICU and you can end up k…	Positive	NO	NO	NO	YES			3	1
520	11	Bob_The_Bear	4 months ago			0	Yep, another un healthy one at the hospital. She should NEVER work in ICU !	Positive	NO	NO	NO	YES			5	1
521	11	dave777	4 months ago	2		2	But hey, same health care union supports big fat wasteful government controlling people like cattle or herd sheep. A noticed rise in telling people what to do with their bodies, city banning foods, taxing foods, women as gov'mint breeders (anti-abortionists), taxing people like slaves, and now what to put into your blood. As if we were whole control sheep owned by government. You actually support…	Negative	NO	NO	NO	NO			3	-1
522	11	Galla Placidia	4 months ago	1	1	0	Peer reviewed research does show that. Go on PubMed.	Positive	NO	NO	NO	YES			1	1
523	11	KentsKorrections	4 months ago	17	2	15	Yes your research skills are at a lawyer's level - seeing that they hire people to do that for them and it is not the same at all as reviewing clinical studies. I am certain that drug companies grab any old crap off the shelf and cross their fingers it works. Ignoring there are numerous numbers of flu strains out there. Your research "skills" are displayed well in your reference to thalidomide - …	Positive	NO	NO	NO	YES			4	1
524	11	Theodor Adorno	4 months ago	1		1	Wow, this one thinks that the military waits until a product is announced to start to use it.Cant fix stupid.	Negative	NO	NO	NO	NO			21	-1
525	11	Slimpikins	4 months ago	14	2	12	If you think lawyers don't do research, you obviously aren't one. Maybe a partner gets the associates to do it, but those associates are lawyers too.The unknown risks aside, lets look at what is known about the flu vaccine. It's no guarantee that you will not get the flu that year, obviously, as there are many strains of flu and the vaccine is basically aimed at last years strain. There is a smal…	Neutral	NO	NO	NO	NO			17	0
526	11	pennylane	4 months ago	3		3	read about my level of reasearch in one of the first comments if rnnotpow does not have the scientific savy you are looking for	Negative	NO	NO	NO	NO			19	-1
527	11	Shave the Sheep	4 months ago	49	14	35	What a ridiculous comment, coupled with a horrible argument. Do you really need someone to explain to you why nurses should be required to get a flu shot, while bankers and lawyers shouldn't? For a nurse, your anti-vax stance is deplorable, and your "understanding" of how a vaccine is made makes me hope I never have to be treated by you in hospital. You, of all people, should know better. Shame o…	Positive	NO	NO	NO	YES			6	1
528	11	dave777	4 months ago	3		3	Health Care unions support big government, yet complain when government wants to treat them like sheep. All I can do is laugh at the idiocracy of big government and union mentality of so quickly putting so much blind faith in big government.	Neutral	NO	NO	NO	N/A			3	0
529	11	cestlavie	4 months ago	17	4	13	Perhaps the general public should sit back and wonder why the majority of us front line health care workers do not get the vacccine? Can so many intelligent people with nothing to gain from Big Pharma be wrong? I will never get a flu shot and I have never had the flu, even after working as a RN for 10 years in the ER. Who is exposed to more germs and viruses than us?	Negative	YES	NO	NO	NO			1	-1
530	11	Shave the Sheep	4 months ago	11	5	6	First, please show me some evidence that the majority of front line health care workers, including doctors, do not get the vaccine. Second, even if that were true, it is a classic appeal to the masses argument, which is by definition a logical fallacy and does absolutely nothing to prove the argument that they SHOULDN'T get vaccinated.	Positive	NO	NO	NO	YES			6	1
531	11	TheCanucksnaphook	4 months ago			0	I can tell you as a firefighter I dont want the vaccine and I know of one paramedic who actually QUIT to avoid being forced into the shot.	Neutral	NO	YES	NO	NO			1	0
532	11	Slimpikins	4 months ago	26	6	20	You are almost dead wrong, sheep.It's not an 'anti vax' stance. She's against getting a flu vaccine for herself. Everyone makes that decision for themselves, even nurses.And how, pray tell, does it put patients at risk if she doesn't? You know what it really puts at risk? Time off work if she gets sick.There's a difference between knowingly coming to work when you have the flu and are contagious …	Neutral	NO	NO	NO	NO			17	0
533	11	Shave the Sheep	4 months ago	14	5	9	You're actually asking me how patients are put at risk if she doesn't have a flu shot? Wow.	Positive	NO	NO	NO	YES			6	1
534	11	Guest	4 months ago	9	3	6	Well, we are actually agreed, then. I am anti-vaccination but if there are sheeple out there who think it will save their lives, well, let them be saved.	Negative	NO	NO	NO	NO			21	-1
535	11	Guest	4 months ago	34	8	26	Actually, you are the one who is ignorant here, one of those trusting sheeple who just do what they're told. Shame on you for being so ill-informed and passive. The main benefit of flu shots is lining the pockets of those who make them.	Negative	NO	NO	NO	NO			21	-1
536	11	Shave the Sheep	4 months ago	16	7	9	Sorry, if you're going to openly declare yourself as an anti-vaxer (and assuming it extends to more than just the flu shot), our conversation is done. You're uninformed opinion harms everyone around you.	Positive	NO	NO	NO	YES			6	1
537	11	Wolfgang Von Unterstein	4 months ago	15	3	12	Andyou are informed? Excuse me as I roll on the floor laughing my guts out. Feel free to line up for shots that contain god knows what in them.Far to many drug companies have been show to do what they like. If you trust them, knock yourself out. I don't. Neither do others including this nurse and the one in the article. I only ever got the shot once andwas sick for a week after. Since then, I don…	Negative	NO	YES	NO	NO			1	-1
538	11	zuglo1	4 months ago	6	1	5	The flu shot won't make you sick. People who get sick afterwards already contracted something earlier. People who don't get the shot are just wimps who are afraid of needles.	Positive	NO	NO	NO	YES			3	1
539	11	Guest	4 months ago	20	6	14	I am not against all vaccines. I am against the overuse of them. Flu vaccines fall into the category of overused.	Negative	NO	NO	NO	NO			21	-1
540	11	Shave the Sheep	4 months ago	16	8	8	That is an absurd comment, coupled with a ridiculous argument. Do you really need someone to explain to you why nurses should be required to have a flu shot, while bankers and lawyers shouldn't? Especially for a nurse, your anti-vax stance is deplorable, and your "understanding" of how vaccines are made seriously makes me hope you never treat me in hospital. You of all people should know better, …	Positive	NO	NO	NO	YES			6	1
541	11	Western Worker	4 months ago	17	2	15	It is you that is the fool here sheeple, this is not only about health care, but about freedom of the body from government interference. This is about preventing tyranny. But it is obvious that you yourself know so little about this particular vaccine. Do some real research before you go dumping on someone for refusing to take a vaccine that in her case could cause a resurgence of neuralgia...som…	Negative	NO	NO	NO	NO			24	-1
542	11	pennylane	4 months ago	1	1	0	read my reply to solar	Negative	NO	NO	NO	NO			19	-1
543	11	Guest	4 months ago	28	8	20	you know these shots are crap so keep spreading the word.	Negative	NO	NO	NO	NO			21	-1
544	11	MsTerry	4 months ago	19	6	13	You seem to be in the wrong profession.	Positive	NO	NO	NO	YES			1	1
545	11	RNnotPOW	4 months ago	13	4	9	Agreed. Given my research skills I should be a lawyer. Writing my LSAT soon.	Negative	YES	NO	NO	NO			6	-1
546	11	Solar_Flare	4 months ago	27	5	22	Well, you're half way there. You managed to over state and embellish every one of your arguments to the point of absurdity. When you can equate a flu vaccine of the 2000's to Nazi medical atrocities of the 1940's you'll definitely fit right in to an environment where objectivity is meaningless. I don't disagree with your stance, just your attempt to kill a fly with a Howitzer.	Neutral	NO	NO	NO	NO			4	0
547	11	Guest	4 months ago	11		11	Nazism comes slow but steady. Nobody realized that they were heading into Nazism until it was upon them. We have to defend our freedom right from the get go or we will lose it since governments always tend to expansion and then to tyranny.	Negative	NO	NO	NO	NO			21	-1
548	11	YankeeCanuck	4 months ago	2		2	Godwinned the whole discussion and lost the debate. Klasseigh.	Neutral	NO	NO	NO	N/A			2	0
549	11	pennylane	4 months ago	19	3	16	RNnotPOW is angry about having her freedoms removed for faulty science. Remember what physicians have done and told us was safe or appropriate: up until 1986 the medical profession cited homosexuality as a mental disorder in the DSM. Doctors removed our stomachs instead of treating us with antibiotics for gastric ulcers, smoking was supported for relaxation and womens had their wombs removed for …	Negative	NO	NO	NO	NO			19	-1
550	11	Solar_Flare	4 months ago	4	1	3	You will note in my post that I said "I don't disagree with your stance...". If you all think that hysteria is the way to solve this issue then fill your boots but remember that only calm, reasoned debate ever brings about calm, reasonable solutions that work. RNnotPOW's angry "Chicken Little" rant only impresses other Chicken Littles who want to join her in the barn yard panic-dance.	Neutral	NO	NO	NO	NO			4	0
551	11	nothernlites	4 months ago	10	2	8	She did not equate any thing, she was giving you a reminder of what happened when another drug was used without proper testing, When you read a post try and read it with an open mind	Negative	NO	NO	NO	N/A			2	-1
552	11	Solar_Flare	4 months ago	4	1	3	You obviously had yours closed when you read my post because I'm not arguing with her concerns or information. She's the one bragging about her research skills. They may be sound but she really needs to do some serious work on how she presents the results of that research in an objective and credible manner.	Neutral	NO	NO	NO	N/A			4	0
553	11	nothernlites	4 months ago	2	1	1	Not really I understood what she was posting, apparently you have also and others i might guess are the same, so what if its not in pin point statements, it seems to me the point has gotten across	Neutral	NO	NO	NO	N/A			2	0
554	11	Solar_Flare	4 months ago	5	1	4	Sorry. Whatever point she was trying to impart was drowned in a sea of meaningless rhetoric.	Neutral	NO	NO	NO	N/A			4	0
555	11	Guest	4 months ago	59	7	52	Keep fighting for your freedom. If we don't fight for freedom, we all end up being enslaved.	Negative	NO	NO	NO	NO			21	-1
556	11	dave777	4 months ago	11	1	10	We already are economic slaves of state, just most people don't realize it yet. More government, less for the people. So much governemtn they now think they own your body. Even cities want to tell you what you cannot eat. A sure sign we have too much government. But no options on the rigged ballot to change it. Given this, you are a slave to the system. So if you want your freedom, be prepared to…	Negative	NO	NO	NO	NO			3	-1
557	11	Guest	4 months ago	6	1	5	I agree. You can start by sending a small gift to the Canadian Tax Payer's Federation. Then join a local libertarian political group. Keep talking to your MP's, your MLA's. Keep stressing that we need less regulation not more. Spread the slogan that "he governs best who governs least." We have to de-normalize the intrusions of the state into our lives.	Neutral	NO	NO	NO	NO			21	0
558	11	Sassylassie	4 months ago	31	5	26	Well she is a slave, the female in the article refuses to do as the planatation owners' edicted and she gets punished.	Negative	NO	NO	NO	NO			12	-1
559	11	Guest	4 months ago	35	7	28	The danger of the flu virus is greatly exaggerated. I think about one person has died this year in Canada of the flu. Further, the effectiveness of the flu vaccine is greatly overstated. And finally, the dangers of the flu vaccine and of all vaccines is greatly understated by the medical professions. For another perspective, check out this link: http://www.cbc.ca/news/health/.... I was surprised …	Negative	NO	NO	YES	NO			21	-1		CBC
560	11	Theodor Adorno	4 months ago			0	The danger is to corporate profits, OK if we end up with a whole pile of brain damaged kids and AIDs patents, taxpayers cover those cost. Sick-days effect the bottom line	Negative	NO	NO	NO	NO			21	-1
561	11	Western Worker	4 months ago	14	1	13	Great link. Thank you for that.! This whole Flu Shot thing is a SCAM in my opinion. I do not take it, nor does any member of my family. We, surprisingly have a new thing that just came out.! imagine that... Its called an "immune system"...and it has been working for humanity for millennia.	Negative	NO	NO	NO	NO			24	-1
562	11	Ross Muskoka	4 months ago	4	4	0	A vaccine doesn't take away from, or in any way weaken, your immune system. You know how the two interact right?	Positive	NO	NO	NO	N/A			5	1
563	11	Western Worker	4 months ago	6	1	5	yes. wasn't born last night, And you will note I never did say a viaccine would take away from the Immune system. However, over the past 40 years we have been so taken in by the Godlike Doctor and Health Care Industry as to believe that the only way to get better is to get that almighty prescription right.?? The probem is that colds, influenza and other "flu like illnesses" are all caused by viru…	Negative	NO	NO	NO	NO			24	-1
564	11	Ross Muskoka	4 months ago			0	1) Well aware that antibiotics do not treat viral infections; but this is not to say we don't have any medications that treat viral infections. Look up acyclovir.) Your immune system responds to far more than 99% of infections. In the general public antibiotics/antivirals are used to supplement our immune system and are not replace it.) Typically the vaccine covers 65% of influenza strains. They …	Positive	NO	NO	NO	N/A			5	1
565	11	pennylane	4 months ago	8	1	7	not true Ross - yes the virus in the vaccine is killed however, your immune system is very much alive and just because most immune systems do not react in an aggressive fashion does not mean that there is are not immune systems that will not exhibit a serious immune response to the vaccine. If you look at the information under safety in https://sites.google.com/site/... you will see what I mean. …	Negative	NO	NO	YES	NO			19	-1		Google Sites
566	11	Ross Muskoka	4 months ago		1	-1	Penny, I read your link and am quite confused as to why you asked me to. It did not in any way refute my point that vaccines do not take away from, or weaken, the immune system. It does point out that we cannot always predict how the immune system will react to a vaccine, and that sometimes (rarely) this misdirects the immune system. This is not the same as weakening it.	Positive	NO	NO	NO	N/A			5	1
567	11	Western Worker	4 months ago	13	1	12	...Finally, society should NEVER allow any government body to force us to do things to our bodies.... Damn Straight.! This is right out of Dr. Mengles book no.??	Negative	NO	NO	NO	NO			24	-1
568	11	Sassylassie	4 months ago	13	1	12	Take a bow lad, freedom is slipping away one drip at a time and now the progressives are armed with needles.	Negative	NO	NO	NO	NO			12	-1
569	11	Slimpikins	4 months ago	5		5	Actually, it's the progressives that are leading the fightback on this one Sassy, at least in the sense that you use the word. Nurses unions, Health Care unions (UNA, SUN, AUPE, SEIU and others) are fighting these actions with grievances and arbitrations over the lost pay, the discipline, and the policy sending people home without a vaccination. The CFNU waffled a bit, but are now on board and pr…	Neutral	NO	NO	NO	NO			17	0
570	11	Western Worker	4 months ago	6		6	weird eh. Yea as a conservative, Im not a union fan whatsoever...but in this case, I'm on board 100%.	Negative	NO	NO	NO	NO			24	-1
571	11	Guest	4 months ago	10	1	9	Well, guess what? A lot of us are increasingly ready to fight back.	Neutral	NO	NO	NO	NO			21	0
572	11	RNnotPOW	4 months ago	13	3	10	Hear, hear - and that is how we roll in B.C.!	Negative	YES	NO	NO	NO			6	-1
573	11	pennylane	4 months ago	22	4	18	Ken Flegel is yet another illustration of a spin doctor weaving dramatic tales to sell this dubious vaccine. The man has no credibility - Flegel was called out publically by a Cochrane scientist for manipulating the cochrane healthcare worker review. He was also called out by Osteholm ( all cited below) for exaggerating flu shot efficacy and providing incorrect information about, and dismissing, …	Negative	NO	NO	YES	NO			19	-1		Cochrane CIDRAP/Osterholm CBC Google Sites
574	11	Western Worker	4 months ago	3		3	Great 2nd link. Highly recommended folks. Some good info there.!! CBC one is good as well	Negative	NO	NO	NO	NO			24	-1
575	11	pennylane	4 months ago	70	9	61	It is NOT the duty of healthcare workers to be vaccinated for influenza. It is a duty for healtcare workers however, to be navigated by evidence based medicine. Career influenza blowhards like Alison McGreer spew off poorly conducted rhetoric from garbage studies. There is most certainly NOT quality evidence to suggest that is it "very clear" the unvaccinated nurses spread the flu. In fact, the p…	Negative	NO	NO	YES	NO			19	-1		Cochrane CIDRAP/Osterholm
576	11	Bob_The_Bear	4 months ago			0	Leave a m none of them provided evidence that the flu shot was effective in controlling influenza in the targeted groups for influenza, the elderly,the ill and pregnant women So it's ok for the nurse to spread infuenza to elderly, ill or pregnant women ?	Positive	NO	NO	NO	YES			5	1
577	11	pennylane	4 months ago	1		1	wow bob, u missed the point, the vaccine has never been scientifically shown to reduce influenza in target groups so why force anyone to get it?	Negative	NO	NO	NO	NO			19	-1
578	11	Bob_The_Bear	4 months ago			0	You are not in that target group ! You can avoid passing it to the target group. Get it now ? ---- On Fri, 25 Jan 2013 16:37:35 -0800 Disqus <notifications@disqus.net> wrote ---- pennylane wrote, in response to Bob_The_Bear:wow bob, u missed the point, the vaccine has never been scientifically shown to reduce influenza in target groups so why force anyone to get it? Link to comment	Positive	NO	NO	NO	YES			5	1
579	11	pennylane	4 months ago	1		1	no bob still dont get it because the Cochrane evidence reviews found that not only did the vaccine not affect the target groups, it also had no bearing on healthy healthcare workers aged 18-59 in transmitting the virus to their elderly patients either! http://health-evidence.ca/arti... and their review of the alleged group who will save the world ( the healthy adult) says this The Cochrane examin…	Negative	NO	NO	YES	NO			19	-1		Cochrane Health-Evidence
580	11	Western Worker	4 months ago	27	3	24	ABSOLUTELY.! And a sham perpetuated by the PHARMACEUTICAL Companies that stand to rake in Billions. (of our tax dollars). follow the money folks....follow the money............. Read this and become educated By BC Nurses https://docs.google.com/viewer... And when you're done that, check out the link from Joe below...!!	Negative	NO	NO	YES	NO			24	-1		Google Docs
581	11	Joe Mruk	4 months ago	1		1	http://gaia-health.com/gaia-bl...	Negative	NO	NO	YES	NO			3	-1		Gaia-Health
582	11	Guest	4 months ago	30	5	25	Amen to that. I wish I could hit the Like button a few more times.	Negative	NO	NO	NO	NO			21	-1
583	11	northern vigor	4 months ago	5	2	3	From observation...I would say the worse carriers of the flu are people who go away to Mexico,and the other sunny south regions this time of year. They go through the airports and give it to everyone else travelling the world. Nurses and teachers are always going away and bringing it back to their minions, but they are not the only ones.	Neutral	NO	NO	NO	N/A			1	0
584	11	boreal_boy	4 months ago	17	6	11	Group A gets a drug, group B gets a placebo and group C gets nothing. Some people in group A show no symptoms of the ailment the drug is intended to prevent. Some people in group C develop the ailment the drug is intended to prevent. Group B results are discarded. Logic, thrown aside, dictates that some people in group A would not have developed symptoms regardless of exposure to the drug. Conclu…	Negative	NO	NO	NO	NO			1	-1
585	11	Slimpikins	4 months ago	3		3	Of course you can get a new mixture every year. Trouble is, the new mixture is aimed at last year's flu.	Neutral	NO	NO	NO	NO			17	0
586	11	RNnotPOW	4 months ago	12	5	7	...and that pretty much sums up how they get the faulty stats and ways to breed fear and compliance into the masses - lol	Negative	NO	NO	NO	NO			6	-1
587	11	Bub	4 months ago	4		4	Say what?	Neutral	NO	NO	NO	N/A			1	0
588	11	C Jones	4 months ago	49	8	41	The last line says it all. ....... “It’s generally safe for everybody,” said Dr. Chris Sikora, medical officer of health for the Edmonton region. ......... Sorry but ...." generally safe " is just not good enough.	Negative	NO	NO	NO	NO			1	-1
589	11	Shave the Sheep	4 months ago	3	1	2	Virtually everything in medicine is "generally safe". You think open heart surgery is completely safe? Lung transplants? Driving a car is "generally safe" and I bet you still do that. Same for crossing the street.	Positive	NO	NO	NO	YES			6	1
590	11	Ross Muskoka	4 months ago	9	3	6	Healthcare is not absolute; there are always risks to any procedure. I hope you don't ever end up using that argument when you need treatment.	Positive	NO	NO	NO	YES			5	1
591	11	Slimpikins	4 months ago	9	2	7	The risks are balanced against the benefit. Heart surgery is risky, but if the alternative is dying, then roll the dice.The flu vaccine has some risks. For health care workers, the 'benefit' to getting it is mostly for the employer, in potentially reduced sick time usage and higher attendance rate at work during an outbreak, since a nurse who has the flu is not going to be at work spreading it ar…	Neutral	NO	NO	NO	NO			17	0
592	11	Theodor Adorno	4 months ago	9	1	8	When the manufacturer of something refuses to take the liability for the damages the product can cause, you pretty much know it is not safe.	Negative	NO	NO	NO	NO			21	-1
593	11	joames	4 months ago	17	19	-2	A healthcare worker that refuses to do this is not a healthcare worker. What is wrong with these people.	Positive	NO	NO	NO	YES			1	1
594	11	Western Worker	4 months ago	2		2	excuse me..??	Negative	NO	NO	NO	NO			24	-1
595	11	Guest	4 months ago	2	3	-1	get your head out of your ass.	Negative	NO	NO	NO	NO			21	-1
596	11	RNnotPOW	4 months ago	11	5	6	We are educated. We feel sorry for those who conduct their life with blind faith.	Negative	YES	NO	NO	NO			6	-1
597	11	pennylane	4 months ago	5	5	0	they care about things like science, medical ethics and accountability to taxpayers...bad huh?	Negative	NO	NO	NO	NO			19	-1
598	11	Slimpikins	4 months ago	3		3	Science: The flu shot is aimed at last year's strain, and having a flu shot is not a guarantee that you will be protected from this years. There are some risks, small though they may be. Staying home when you are ill is also effective at preventing the spread of the flu at a hospital or nursing home.Medical Ethics: No medical practitioner shall perform a medical procedure on anyone who refuses to…	Neutral	NO	NO	NO	NO			17	0
599	11	swiftresponse	4 months ago	36	9	27	my grandmother almost died from guylain barre syndrome. from the flu shot. no BS. why take risks when you don't have to. the flu shot is limited to combat only 3 of the millions of strains of flu virus anyways. read up on it before you make up your mind. This means that even if the health care workers vaccinate, there is still a strong chance of getting the flu of a different strain, and transmit…	Negative	NO	YES	NO	NO			3	-1
600	11	Slimpikins	4 months ago	3		3	You hit the nail on the head....absence while symptoms are present. It's not an accident that health regions are pushing this program of universal vaccination at the same time as they are implementing attendance management programs aimed at reducing sick time usage.	Neutral	NO	NO	NO	NO			17	0
601	11	Western Worker	4 months ago	4		4	You hit the nail on the head. WASH YOUR BLOODY Hands people.!!!!	Negative	NO	NO	NO	NO			24	-1
602	11	Hawkman	4 months ago	21	19	2	I think it is truly unfortunate that any healthcare worker whose profession is supposed to be based in science would rely on quack medicine in refusing a flu shot. If these healthcare workers do not have the ability to look at the overwhelming credible scientific evidence that a flu shot is necessary for healthcare workers, then they absolutely should be sent home without pay. If they continue to…	Positive	NO	NO	NO	YES			4	1
603	11	Theodor Adorno	4 months ago	2		2	BTW: there is little if any 'scientific evidence' on efficacy of vaccines, not even sure there is scientific evidence that confirms how virus work, only theories, backed up by 'medical evidence', totally different from 'scientific evidence'.	Negative	NO	NO	NO	NO			21	-1
604	11	Theodor Adorno	4 months ago	2		2	Only the naive would think medicine is scientific, its a best effort profession, not really exact at all like science is.	Negative	NO	NO	NO	NO			21	-1
605	11	Theodor Adorno	4 months ago	2		2	But hey, they both tend to where white lab coats and carry clipboards so your confusion is understandable.	Negative	NO	NO	NO	NO			21	-1
606	11	Theodor Adorno	4 months ago	3		3	Medicine is not Science! Science is exact and academic, medicine is a best guess profession.Common mistake for the uneducated.	Negative	NO	NO	NO	NO			21	-1
607	11	pennylane	4 months ago	1		1	Great point Theodor! This is the fundamental problem. Idiots thinking their doctor knows anything about science. what i find disgusting is the arrogance of physicians who will not recognize their lack of scientific capabilities and who continue to spew rhetoric as facts and dummies like hawkman and dave believe it!	Negative	NO	NO	NO	NO			19	-1
608	11	Slimpikins	4 months ago	2	1	1	Maybe it's a good idea, maybe not. But the thing is, you get to decide for you, and I get to decide for me. If a nurse gets sick, she should stay home. But that's the real issue, and the nurses know it. The employer's are using this 'oh but think about the patients' stuff to impose a policy of universal vaccination in an attempt to reduce sick days. That's all.	Neutral	NO	NO	NO	NO			17	0
609	11	Western Worker	4 months ago	3	2	1	Where do you keep your Jack Boots Herr Hawkmann.?? good little nazi you seem to be.	Negative	NO	NO	NO	NO			24	-1
610	11	Dave	4 months ago		3	-3	She is not a Dr. or nurse, she is a low-cost replacement. You get what you pay for. This is the new reality, just don't get sick because she is now the type who will provide your care.	Positive	NO	NO	NO	YES			9	1
611	11	RNnotPOW	4 months ago	11	3	8	A pain management physician is not a "quack". In fact they are often anaesthetists in addition to being a general practitioner (GP). You speak of "overwhelming credible scientific evidence". As a reliable, studious, well educated professional I am interested in reading all peer reviewed research. Please cite your sources. If it is not reviewed by professionals with expertise in the field or contr…	Negative	YES	NO	NO	NO			6	-1
612	11	Hawkman	4 months ago		1	-1	Do your own research. From your comment, you haven't studied this at all.	Positive	NO	NO	NO	YES			4	1
613	11	pennylane	4 months ago			0	youre funny! he he	Negative	NO	NO	NO	NO			19	-1
614	11	Western Worker	4 months ago	5		5	And that Rn is the crux now isnt it.? There is absolutely NO Overwhelming evidence whatsoever on this subject. NONE. I am with you 100%.	Negative	NO	NO	NO	NO			24	-1
615	11	Hawkman	4 months ago	2	2	0	Of course you will not find any credible evidence if you don't look.	Positive	NO	NO	NO	YES			4	1
616	11	Guest	4 months ago	16	6	10	The real quacks nowadays are those who dispense the latest offerings of the giant pharmaceuticals. These companies have convinced our governments that we're all in mortal danger of dying of the flu and need to be immunized. In reality, only a fraction of 1% is really in any danger. And these folks are also in danger from a great many other things as well.	Negative	NO	NO	YES	NO			21	-1
617	11	pennylane	4 months ago	25	5	20	show me the "overwhelming" evidence please, and dont tell me its cuz your doctor told you so. Let's see The gold standard for credible evidence is the RCT - randomized placebo controlled trial - to date, there are NONE! there is no randomization - all trials to date are flawed with healthy user biases ( healthy people who get the shot dont get sick but they probably wouldnt have got sick anyway )…	Negative	NO	NO	YES	NO			19	-1
618	11	Hawkman	4 months ago	2	1	1	Do your own research. And I am not talking about that done by naturopaths or other pretend doctors. There is a mountain of evidence.	Positive	NO	NO	NO	YES			4	1
619	11	pennylane	4 months ago			0	The cochrane collective have been heralded as the "most important medical advancement since the discovery of the human genome" they are are cited on Public Health Canada's website as one of 4 sources of quality scientific reviews. Osterholm and the team at the CIDRAP are scientists, not naturopath quacks. You are ignorant and naive, drink the kool aid buddy and have nice life in your rose coloure…	Negative	NO	NO	YES	NO			19	-1		Cochrane CIDRAP/Osterholm
620	11	Dave	4 months ago	1	1	0	What nonsense. Another redneck...	Positive	NO	NO	NO	NO			9	1
621	11	KentsKorrections	4 months ago	6	2	4	http://www.nytimes.com/2011/09...How about comparing the US to Canada? The US had mandatory flu shots for kids in 2006 whereas in Canada we didn't have it until 2010. They compared number of ED visits in two major cities and the US had much lower rates that Canada for kids admitted with flu like symptoms	Positive	NO	NO	YES	YES			4	1		NY Times
622	11	Ruth Carolyn	4 months ago	1		1	bollocks! Let's compare at the end of the year shall we? the flu is more endemic in some areas then others and two random hospital comparisons means nothing..what was the demographics of the area? what was the climate of the area? what was the socioeconomic class of the area? and tell me, how was influenza measured in each area? . viral confirmed, not serology, not influenza by exclusion. The tro…	Negative	NO	NO	NO	NO			11	-1
623	11	Theodor Adorno	4 months ago			0	I guess you are assuming pharmaceutical companies are not spreading Flue virus around where their products are banned?	Negative	NO	NO	NO	NO			21	-1
624	11	Theodor Adorno	4 months ago			0	Not paranoid, the term is SCIENTIFIC!	Negative	NO	NO	NO	NO			21	-1
625	11	KentsKorrections	4 months ago	2		2	You do know that there isn't just one flu right?	Positive	NO	NO	NO	YES			4	1
626	11	Ruth Carolyn	4 months ago	1		1	oh my Kent...there are actually 200 pathogens responsible for causing us seasonal ills..only 3 are included in your flu vaccine that are guessed in a lab 6 months before the virus even appears. Many years, like last year, they dont get a single strain right. Most seasonal illness this year are caused by norovirus, RSV, coronovirus, adenovirus or influenza like illness and NOT influenza which is r…	Negative	NO	NO	YES	NO			11	-1
627	11	Western Worker	4 months ago	5		5	Not only are there over 200 strains of INFLUENZA, there are hundreds if not thousands of "flu like illnesses" as well...	Negative	NO	NO	NO	NO			24	-1
628	11	Bella38	4 months ago	8	5	3	Trigeminal neuralgia is a very painful condition. Perhaps she could work with patients who have had the flu shot.	Neutral	NO	NO	NO	N/A			1	0
629	11	Sassylassie	4 months ago	3	1	2	Or wear a mask, like doctors do.	Negative	NO	NO	NO	NO			12	-1
630	11	Western Worker	4 months ago	3	1	2	Sassy...read the NPVaccine .pdf up above. Peer reviewed studies have shown that masks prevent nadda.. really. Just another bit of BS perpetuated by our health care industry.	Negative	NO	NO	NO	NO			24	-1
631	12	Bullied Nurse	7 months ago	2		2	This years flu shot contains the swine flu vaccine. There are 1000s of reported cases of it causing nacrolepsy in kids over in Europe. Scary stuff. Doesnt seem to be investigated over here though. I almost died after getting a vaccine. They arent safe. Sure most people get by without it causing too much harm but other have serious side effects that last a lifetime. Way worse then any flu. I have …	Negative	YES	YES	NO	NO			2	-1
632	12	Bullied Nurse	7 months ago			0	New study shows that the vaccine is only 50% effective in healthy adults if they match the right flu strain. Effectiveness is way lower in everyone else. So even with the correct vaccine nurses and health care workers can still get the flu 50% of the time and pass it to patients. If it was about patient safety everyone should have to wear a mask. But its just a bullying tactic t increase an agend…	Negative	YES	YES	YES	NO			2	-1
633	12	Alison Duncan	7 months ago			0	Oh, to those who would say I'm killing people by not having the shot, you're wrong! I haven't had the flu in over 25 years and at the first sign of a cold, I wear a mask constantly at work and take the first, most infectious, couple days off, to protect my patients.	Negative	YES	NO	NO	NO			5	-1
634	12	Alison Duncan	7 months ago			0	MERCURY IN THE SHOT is why I don't want it. It's only there because they're too cheap to refrigerate the vaccine. Mercury poisoning is not better than the flu. If I had the shot every year I would have had 46 doses of mercury and aluminum by the time I retire. 46 doses of heavy metals is not a constructive health program.	Negative	YES	NO	NO	NO			5	-1
635	12	Alison Duncan	7 months ago			0	When I say "they're too cheap" I'm referring to the pharmaceutical co.s who are making it as cheap as possible, rather than as safe as possible.	Negative	YES	NO	NO	NO			5	-1
636	12	`	7 months ago			0	It seems that the average citizen with an internet connection is far more knowledgeable about the flu, than microbiologists, immunologists and medical doctors. If you don't want to get it, fine, that is your choice to risk your families health, but spreading ridiculous claims as if they are fact is ridiculous.	Positive	NO	NO	NO	YES			3	1
637	12	FunctioningLunatic	7 months ago			0	So the World Health Organization, European Center for Infectious Disease Control, U.S. Center for Disease Control are not reliable, reputable sources? When the average citizen with an internet connection quotes microbiologists, immunologists, and medical doctors, also interviewed by reputable newspapers (this one actually), and other mainstream media outlets, it is still "spreading ridiculous cla…	Negative	NO	NO	YES	NO			3	-1		WHO EU CIDC CDC
638	12	`	7 months ago			0	No they are not reliable sources when we are talking about the immunizations made in Canada for Canadians. Do you care to discuss the immunizations in Mongolia also?	Positive	NO	NO	NO	YES			3	1
639	12	FunctioningLunatic	7 months ago	1		1	I was called a crackpot, conspiracy theorist, and alarmist due to lack of links last time I posted on the Flu Shot, so this time I used reputable sources. All references are here for everyone to look up the articles, papers, and verify quotes: Benefits are questionable by their own admission:http://www.cidrap.umn.edu/cidr...http://fullcomment.nationalpos...http://www.theglobeandmail.com...These s…	Negative	NO	NO	YES	NO			3	-1		CIDRAP/Osterholm G&M National Post BC CDC (Skowronski) WHO ECDC PAHO
640	12	Janet Schwesinger	7 months ago	1		1	How dare anyone tell me what I MUST take into my body! These inoculations only protect you against a certain number of the flu variants, not all of them. Plus the flu virus is constantly changing, like a cold bug so it is hit and miss at best. Big Brother has gone way to far on this one!	Mixed	NO	NO	NO	NO			1	0
641	12	Mudz	7 months ago			0	I get a little bit (as in totally) skeptical when people just throw 'philosophical or religious reasons' up there (philosophical? Did Plato give a speech on the beauty of a non-vaccine existence or something?) when they admit they have absolutely no idea (or not one that they care to voice). Is that suppose to divert us from the thought that maybe those dudes know something we don't? Scary scary …	Mixed	NO	NO	NO	N/A			3	0
642	12	Tasha	7 months ago	3		3	and one more thing...they are forcing the pertussis vaccination on workers as well. Adacel which has been approved by Health Canada is being forced upon workers and has not even undergone a study by Health Canada. In fact, the ministry is taking the word of its effectiveness by the manufacturer sponsored trials....here is a excerpt from the BC Legislature... G. Gentner: Has the ministry conducted…	Negative	NO	NO	YES	NO			2	-1		BC Legislature
643	12	jme	7 months ago	3		3	Theres never been a study to prove flu shots work. http://www.theatlantic.com/mag...	Negative	NO	NO	YES	NO			1	-1		The Atlantic
644	12	jaguar54	7 months ago		1	-1	I would be happy if nursing staff were to learn proper hand washing again.	Neutral	NO	NO	NO	N/A			1	0
645	12	Tasha	7 months ago	3		3	the point is....if they can FORCE you to inject your body with a vaccine...what is next? what other things will they enforce? The point is not whether vaccinations are right or wrong, it is the fact that the right to choose is being taken away.	Negative	NO	NO	NO	NO			2	-1
646	12	andagain	7 months ago		5	-5	“It’s just a way to identify the unclean, I think, and stigmatize them into being vaccinated,” said Sara Gough, a Vancouver-based registered nurse who refused the shot. What is wrong with that, when you know that they are potential disease vectors, and chose to remain that way? It is absurd to refuse to treat two people differently, whan you know that one of them has been vaccinated, and the othe…	Positive	NO	NO	NO	YES			2	1
647	12	Lou-R	7 months ago	4		4	your kidding right? a bogus vaccine refuser should be branded by the public as a vector?? thank you, you just proved the unions point that the ignorant will regard thinking health care workers as such	Negative	NO	NO	NO	NO			8	-1
648	12	andagain	7 months ago			0	Who says it is useless? Not the BC health care system, obviously. And if they are not trustworthy, then the big issue is fixing their lack of judgement, not declaring to all and sundry that it is perfectly OK to ignore the vaccines they offer. How can BC healthcare workers make your argument, and then expect anyone else to pay any attention to what they are told by BC health care workers?	Positive	NO	NO	NO	YES			2	1
649	12	Michael Tripper	7 months ago	3		3	lol sure let the state force everyone to take needles, you get in line first. Oh and have you not heard: "Flu Shots May Not Protect the Elderly or the Very Young" http://www.scientificamerican....	Negative	NO	NO	YES	NO			1	-1		Scientific American
650	12	Gerry60	7 months ago		7	-7	Simple solution-no shot no workee-velly simple solution.If they do not believe in immunization,how can the public!!!!	Positive	NO	NO	NO	YES			2	1
651	12	VectorV	7 months ago	1	6	-5	You don't want to get a flu shot, which would protect the patients you are sworn to protect, than get another job.	Positive	NO	NO	NO	YES			2	1
652	12	Westerlies	7 months ago		7	-7	Hospitals are also free to choose to schedule vaccinated nurses for shifts, as opposed to those without vaccinations. And both hospitals and nurses will be liable should anyone get the flu because hospitals negligently scheduled unvaccinated nurses and nurses then negligently passed on the virus and caused harm.	Positive	NO	NO	NO	YES			3	1
653	12	Paul Bronfman	7 months ago	5	1	4	Nurses to sue New York over vaccination mandate Global Research, October 14, 2009 “Receiving the vaccine doesn’t mean you’re not going to getthe flu,” says Lorna Patterson, an emergency room nurse at Albany MedicalCenter. She is one of the four nurseswho are planning to file a lawsuit this week against New York in order to stopthe state from enforcing its mandatory vaccinations. In addition to H1…	Neutral	NO	NO	YES	NO			8	0		Global Research
654	12	Paul Bronfman	7 months ago	2		2	What are Ken Boessenkool’s “accomplishments that make him soattractive to corporate clients? Boessenkool was the Lobbyist for Glaxosmithkline, and hemanaged to convince Tony Clement to change a routine flu vaccines contractwhere GSK was the first source (no guarantee to be the only source) for thosevaccines, awarded by a Liberal government some 10 years ago, into a Sole SourceContract for the H1N…	Negative	NO	NO	YES	NO			8	-1		GCI Canada
655	12	Paul Bronfman	7 months ago	1		1	BELL TOLLING for the Swine Flu (CAMPANAS por la gripe A) Subtitled http://www.youtube.com/watch?v... ♥♥♥	Negative	NO	NO	YES	NO			8	-1		YouTube
656	12	Paul Bronfman	7 months ago	4		4	Is swine flu really a devastating pandemic that may wipe outlarge numbers of people? Are you doingyourself disservice by not getting the vaccine? According to Dr. Chopra, no and no way. He states: “No fluvaccine has ever worked. Swine flu, wedon’t even know there is such a thing. It’sa misnomer. Avian [bird] flu, these areall made-up things. The whole thing is ahoax. It has been for the last 10 y…	Negative	NO	NO	YES	NO			8	-1		Deepak Chopra YouTube
657	12	Paul Bronfman	7 months ago	4		4	Swine Flu Vaccine harming children The Finnish government and major insurance companiesannounced Wednesday they will pay for lifetime medical care for childrendiagnosed with narcolepsy after receiving the swine flu vaccine. http://news.yahoo.com/finland-... ..	Negative	NO	NO	YES	NO			8	-1		Yahoo News
658	12	Paul Bronfman	7 months ago	4		4	Over 200 viruses cause influenza and influenza-like illnesswhich produce the same symptoms (fever, headache, aches and pains, cough andrunny noses). Without laboratory tests,doctors cannot tell the two illnesses apart. Both last for days and rarely lead to death or seriousillness. At best, vaccines might beeffective against only influenza A and B, which represent about 10% of allcirculating virus…	Negative	NO	NO	YES	NO			8	-1		Cochrane
659	12	Paul Bronfman	7 months ago	4		4	Repost from Buffy Queen · Community Educator at REACH ofHaywood Vaccines are NEVER, NEVER, NEVER tested on children. Children are under 18 and cannot give theirpermission. It is against the law totest vaccines on children. So we REQUIRE children receive untested vaccines and theyare simply guinea pigs, a huge experiment using the most physically vulnerablepopulation to make the pharmaceutical ind…	Negative	NO	NO	YES	NO			8	-1
660	12	DD60	7 months ago	5		5	McGeer says "More patients are alive at the end of flu season if healthcare workers get vaccinated … we have lots of supportive evidence for that".....Sorry, Alison, that's just not true. The stellar Cochrane evidence reviews, or the new evidence review by NG, state that "healthcare worker vaccination status has no effect on transmission of influenza or pneumonia to their elderly patients" So lea…	Negative	NO	NO	YES	NO			1	-1		Cochrane NG
661	12	Eric Cartman	7 months ago		7	-7	There is no such thing as "philosophical objections to vaccines". Those who object are mostly new-age and alt-med religious quacks. If you have religious objections to medical science, you should not be working in the field.	Positive	NO	NO	NO	YES			2	1
662	12	Slimpikins	7 months ago	10	1	9	It doesn't matter if the flu vaccine is good or bad, effective or not. What matters is that once you allow an employer to start deciding what goes into your body and what doesn't, you're on a very slippery slope. The hand washing thing is a red herring. Washing your hands is not invasive at all. Having something injected into your body is, and that's the objection. There needs to be a balance bet…	Neutral	NO	NO	NO	NO			17	0
663	12	Eric Cartman	7 months ago		6	-6	Funny conspiracy theory, zombie workers with caffeine patches working 7x24!	Neutral	NO	NO	NO	N/A			2	0
664	12	The Keystone Garter	7 months ago	1	5	-4	I could see the objection if it were a novel vaccine. But these are known to be healthy other than causing an immediate very mild flu sometimes. I bet I could make the AB Opposition feel love for the hungry. I bet I could make her fall in love.	Positive	NO	NO	NO	N/A			1	1
665	12	ADAMRAY	7 months ago		5	-5	Another NDP union making trouble for a non NDP government	Neutral	NO	NO	NO	N/A			1	0
666	12	jackierussel	7 months ago	20	7	13	I had my first flu shot ($10) at a sponsored clinic at a former employer in 2006. It was the worst case of flu I ever had (6 weeks!). I haven't had a shot since. I did get the flu in 2009, but a mild case over the weekend. I think good health and hygiene do way more to combat flu than a vaccination.	Negative	NO	YES	NO	NO			1	-1
667	12	`	7 months ago			0	Did you go and get the strain tested to see if was the flu or just a bad cold?	Positive	NO	NO	NO	YES			3	1
668	12	Against_ESL	7 months ago	9	7	2	THe shot can't cover all flus, just the highest probability ones that year, so you are pointless.	Positive	NO	NO	NO	YES			1	1
669	12	NewHackCity	7 months ago	4		4	Alright, you don't have to take the vaccine, but when you get sick STAY AT HOME! I see sick people working all the time. It's irresponsible and dangerous.	Positive	NO	NO	NO	NO			1	1
670	12	kmax99	7 months ago	4	7	-3	While they have limited effectiveness, they do stop the spread of disease. If everyone got the flu vaccine there would be a significant number of people that would be alive at the end of the flu season than if no one had the vaccine. The statistics on this are well established. If I am paying for health care I have an expectation not to be made sick by health care workers. If they don't want to e…	Positive	NO	NO	NO	YES	1		1	1
671	12	wallhousewart	7 months ago	4		4	So forcing people who may be allergic to the vaccine, or develop other issues as the result of the vaccines is okay?	Negative	NO	NO	NO	NO	1		3	-1
672	12	Lou-R	7 months ago	22	6	16	Just the same tired rhetoric from the top, that keeps avoiding the fact massivevaccination campaigns HAVE NOT reduced influenza rates..Don't worry BC,they tried this forced vaccine garbage here in Ontario on the paramedics and CUPE knocked it out due to charter of rights violation. It wasn't that paramedics are reckless, just like nurse aren't reckless. The point is, the vaccinehas never been pro…	Negative	NO	NO	NO	NO			8	-1
673	12	Lou-R	7 months ago	3	1	2	hey Styxx- lets force scientifically proven things like handwashing on healthcare workers to stop threats like C-diff- lets not force un-credible vaccines like flu vaccines-	Negative	NO	NO	NO	NO			8	-1
674	12	Paul Bronfman	7 months ago	4	3	1	snip snip: Dr. ShivChopra was a drug company insider, and also worked for what is now HealthCanada -- the Canadian equivalent of the FDA. He is uniquely qualified to explain why no flu vaccine has ever worked,and that swine flu and avian flu are nothing more than hoaxes. http://www.youtube.com/watch?v... http://news.yahoo.com/ex-offic... ..	Negative	NO	NO	YES	NO			8	-1		Shiv Chopra YouTube
675	12	swiss	7 months ago	14	5	9	Why is it that populations in North America are targeted for getting the flu shot? This type of bullying doesn't occur in other parts of the world. Why?	Neutral	NO	NO	NO	NO			1	0
676	12	wallhousewart	7 months ago	16	6	10	Actually it isn't just North America - it's anywhere where there is free health care. In other words, the drug companies rely on the state to buy up their supplies.	Neutral	NO	NO	NO	NO			3	0
677	12	Mudz	7 months ago			0	Yeah, we've got the same sort of thing in New Zealand, I think.	Neutral	NO	NO	NO	N/A			3	0
678	12	hopperRox	7 months ago	2	2	0	Maybe we shouldn't have nurses working when they are sick because we are so short staffed everywhere!!! How about that?	Neutral	NO	NO	NO	NO			7	0
679	12	hopperRox	7 months ago	22	6	16	This has nothing to do with the unions....sorry union bashers, it doesn't. I know how desperately you will try, but the facts are this; Nurses are intelligent people who are in the medical profession, they understand the risks and effectiveness, now let them decide what they want in their own bodies!!! I'm sure there are those who love the power of being able to force people to take so called "sa…	Neutral	NO	NO	NO	NO			7	0
680	12	sopoliticallyincorrect	7 months ago	13	11	2	So if a surgeon doesn't want to scrub up before surgery we are ok with that? No shot no shifts. Or if you come to work with flu like symptoms be prepared to be either sent home or given administrative work if any is available. As many people will admit the flu shot is a best effort that does pay dividends in fewer people dying. Like the surgeon analogy above, scrubbing doesn't guarantee there won…	Positive	NO	NO	NO	N/A			1	1
681	12	nurse	7 months ago	7		7	Of course staff should be sent home if they are sick! I'm an RN and I wholeheartedly agree. I never get the flu shot and I never get the flu. I stay home if I'm sick. Problem solved. Give us some credit.	Positive	YES	NO	NO	NO			3	1
682	12	Westerlies	7 months ago	1		1	I feel entitled to receive timely written notice of any and all hospital risks.	Neutral	NO	NO	NO	N/A			3	0
683	12	hopperRox	7 months ago	21	8	13	Which would make you nervous......"go wash your hands" or "stand still I am about to inject something into your arm". Washing your hands and having the state force you to take an injection "they claim" is fine! Hardly comparable!	Negative	NO	NO	NO	NO			7	-1
684	12	Beth Reed Bento	7 months ago	2		2	It is a unblinking belief in what they have been told. Even though vaccine package inserts are there next to the vial. Drs discount the very real chance of reactions, some very severe of all vaccines and are in fact coached by Pharma Reps to use key words and phrases... Vaccines are not 100% effective and none have been studied long term. Like the Gardasil- not tested for effects on fertility or …	Negative	NO	NO	YES	NO			3	-1
685	12	Westerlies	7 months ago	1	7	-6	Work elsewhere.	Positive	NO	NO	NO	N/A			3	1
686	12	kencos	7 months ago	11	11	0	This union is out of step and out of control ......the time has come for Government to enforce it's responsibility as "employer" and if the union don't like it ...find other employment. Sick and tired of Public Service Unions period!	Positive	NO	NO	NO	YES			1	1
687	12	Lou-R	7 months ago	12	3	9	hold on there, I dislike public service unions too, BUT consider the government control here, and the ability to use this as a testing ground to inflitrate other facets of the population like food industry workers, sales cashiers etc This is NOT a quality vaccine, this is a shot in the dark kind of vaccine. two things I most distrust- big pharma and the government- they are in bed together on thi…	Negative	NO	NO	NO	NO			8	-1
688	12	hopperRox	7 months ago	8	7	1	I don't like public service unions either, but that is hardly the point. Come here I want to try our latest flu vaccine on you, we think it is safe....now put your arm out. Forced injections or firing.......fire me! This is not a union issue, it is an issue about how we feel about the state mandating "safe injections" at their request. Fire me.....fire all the nurses......then see what health car…	Negative	NO	NO	NO	NO			7	-1
689	12	devap	7 months ago	3		3	Yes exactly, none of like whining, lazy unions however, this is a precipitous slope over the erosion of human rights...Do you know the most recent issue of a microbiology journal in the US calls for mandatory, jury duty or draft type enforcement of flu vaccines on the entire population..open the door here and we are all hooped. Support the unions, this ONE time they are right.	Negative	NO	NO	NO	NO			2	-1
690	12	J Eh	7 months ago	3	7	-4	Fire me?? What ??The choice is not 'Stick your arm out for the vaccine or you're fired'. The choice is 'Get vaccinated, or if you don't want to, you don't have to. But then you must wear a mask and wash your hands at work as a second-best option to prevent the spread of a potentially deadly infection to your patient. Your call.' There was a nice study, several years ago, that looked at two simila…	Positive	NO	NO	YES	NO			1	1
691	12	devap	7 months ago	3		3	Bollocks. Check out Cochrane, gold standard evidence reviews. Just because you read a study doesnt mean it was conducted scientifcally. Heatlhcare worker vaccination status in CREDIBLE studies showed there is NO effect on vaccination status of the healthcare worker on the outcomes of influenza. Influenza dogma cannot escape badgering based on its rotten scientific platform. Why do you think that …	Negative	NO	NO	NO	NO	1		2	-1
692	12	Lou-R	7 months ago	5	2	3	mask have been proven to be ineffective in stopping transmission of influenza (as has the vaccine)- so why wear one then? to stigmatize- that is all- face it- what a country we live it!	Negative	NO	NO	NO	NO			8	-1
693	12	Marcel	7 months ago	10	14	-4	Vaccine effectiveness is hampered by the use of Tylenol , NSAIDs, and older age. One-off flu shot protection is therefore only 50-80% for each person in any given year. That's why the flu shot is supposed to be ANNUAL. After several years, an individual will have protection against all the common strains. As a lung specialist, having watched many unvaccinated patients die of influenza-related com…	Positive	YES	NO	YES	YES			1	1
694	12	Lou-R	7 months ago	7	2	5	are you actually trying to tell us the flu vaccine provides you with the same effects as the naturally acquired immunity you receive from, imagine the concept, stimulating your own immune response? the immunity from these shots is fleeting- lasting no more than a few years at best..the Cochrane review found that flu vaccination had no effect on hospital admissions or complication rates. and that …	Negative	NO	NO	NO	NO			8	-1
695	12	Glenn	7 months ago	48	17	31	Just because it is called a Flu vaccine, does not mean it will protect you against the Flu.	Negative	NO	NO	NO	N/A			1	-1
696	12	FunctioningLunatic	7 months ago	1	2	-1	Reminds me of Microsoft Windows Vista ... Kinda worked sometimes, so buy, upgrade, upgrade, upgrade with promises that it will get better. Fully functional computer now partially functional, not stable, open to security threats, and really darn expensive. Promised the world and made us weaker. More like get your shot and we can sell even more pharmaceuticals since you will not only get sick, you …	Negative	NO	NO	NO	NO			3	-1
697	12	Rosie	7 months ago	26	16	10	I am always amazed at the amount of fear that Big Pharma aka (BIG MONEY)!!!!!! still holds over our heads even with our information highway. Yah to the nurses who want to keep their own health in tact. We need them healthy and drug free.	Negative	NO	NO	NO	NO			1	-1
698	12	rummager	7 months ago	5	9	-4	It took the Catholic church 400 years to acknowledge Galileo's science. Denial and militant ignorance, supported by anecdotal storytelling, is not easily put to rest. Unfortunately, those supporting vaccination have only science. And, we all know of people who have come back from wars unscathed, but, few would argue that war is a healthy activity.	Positive	NO	NO	NO	N/A			1	1
699	12	wallhousewart	7 months ago	28	17	11	The flu shot is just another marketing exercise for big Pharma which has an iron clad guarantee from our spineless governments to promote it. I have never had a flu shot and over my lifetime I've maybe had the flu twice.	Negative	NO	NO	NO	NO			3	-1
700	12	Sacklunch	7 months ago	39	17	22	My wife is not a nurse, but she does tend to have extreme reactions to the flu shot. The last time she got one it made her entire arm swell up and caused her terrible pain for over a week. That experience her was left weakened and she ended up catching the flu anyway. She went to the doctor about the reaction, but all the doctor did was try to dismiss my wife's reaction "oh that is nothing" "don'…	Negative	NO	YES	NO	NO			3	-1
701	12	flufear	7 months ago	6	8	-2	Yes it is a great conspiracy! Or maybe the actually impact of these reactions are insignificant. When i get my flu shot they actually have a handout that describes symptoms such as these.I have never heard a doctor try to downplay a reaction as these are the people that require assistance due to having a heightened sensitivity to the shot.	Positive	NO	NO	NO	YES			1	1
702	12	Beth Reed Bento	7 months ago	7	2	5	It's not a conspiracy. There are very real side effects listed in the vaccine package insert. What do you think the cumulative effects of 5-6 annual flu vaccine inoculations are? Can you add up the aluminum and thimersol? It is criminal to mandate a medical procedure and continue to shield the drug companies from liability.	Negative	NO	NO	NO	NO			3	-1
703	12	sacklunch	7 months ago	10	1	9	I'm not saying it's conspiracy. I'm just saying that in my experience a lot of medical professionals have certain mind sets (flu shot good) and when those mind sets get challenged they do not always respond well. It shoot be noted that me and my wife have encounter some very very bad doctors in the past(be warned I'm going to get a little ranty).The kind that when you tell them your having really…	Negative	NO	YES	NO	NO			3	-1
704	12	Gardiner Westbound	7 months ago	21	26	-5	A patient's right not to be harmed must supersede a nurse's right to refuse vaccination.	Positive	NO	NO	NO	YES			2	1
705	12	gonewiththewind	7 months ago	4	1	3	I'd have to disagree with that. I would agree that nurses who don't take the shot should agree to wear a face mask, though, when dealing with patients. That seems a reasonable compromise. (Actually, it seems like it would protect the nurses as well). And I would suggest that people who are ill shouldn't be at work.	Positive	NO	NO	NO	NO			1	1
706	12	Rod	7 months ago	9	17	-8	Ok I''m fine with that and if they book of work due to sickness from the flu they don't get to count the sick days and they lose pay for every day	Positive	NO	NO	NO	NO			1	1
707	12	hopperRox	7 months ago	3		3	Goodluck with that!	Negative	NO	NO	NO	NO			7	-1
708	12	anon	7 months ago	40	19	21	There is a bulk of research that shows the flu vaccination has VERY poor results. There are 2 main problems. The first is that the shot only protects against some strains. This is the minor issue. The Major issue is that the bulk of research shows that adults who get the shot only have around 45-55% chance of it working if it is THE right strain. Now you might think that 45% is good, but consider…	Negative	NO	NO	YES	NO			2	-1
709	12	Anonymous66	7 months ago	12	5	7	Er ... no, a fifty percent chance of the vaccine working if you do get it is actually NOT "no different then not getting it".	Positive	NO	NO	NO	N/A			1	1
710	12	Brian Macdonald	7 months ago	24	21	3	Thats a poor argument stopping even 45%of an infection is much better then 0%	Positive	NO	NO	NO	N/A			1	1
711	12	tangoman	7 months ago	2		2	Except that you don't know if the person didn't get the flu because of the shot or their immune system. The stats are meaningless.	Negative	NO	NO	NO	NO			1	-1
712	12	guinea	7 months ago	24	9	15	Brian, if the poor and elderly need protection then they should take the shot. It will "protect" them from all the people who choose not to. Simple.	Neutral	NO	NO	NO	NO			1	0
713	12	Mashiki	7 months ago	1	6	-5	The whole point behind vaccines is herd immunity. That includes the flu shot.	Positive	NO	NO	NO	YES			1	1
714	12	margeryk	7 months ago	16	8	8	What about the elderly with compromised immune systems who can't have the shot, due to allergies or other factors? Tough cookies for them?	Positive	NO	NO	NO	YES			2	1
715	12	pennylane	7 months ago	67	32	35	Oh give me a break, the flu vaccine is a classic case of the emperors new clothes.Everyone thinks the flu vaccine, like other credible vaccines, is some magic bullet that will eradicate the ravages of the flu season. GET real! This isn't a small pox vaccine or a polio vaccine...this is trying to nail a vaccine 6 months in advance for a virus that changes more frequently then Hulk Hogans underwear…	Negative	NO	NO	YES	NO			19	-1
716	12	Churchillian Conservative	7 months ago	10	13	-3	That's a straw man argument pennylane, no one is making that claim that the flu vaccine is a magic bullet. The claim is more modest, if healthcare workers get the flu shot, they are less likely to infect vulnerable patients with the flu. This means less people will die, therefore, vaccination of all healthcare workers will save some lives. No one said 'magic bullet' just, 'some lives'. Hand washi…	Positive	NO	NO	NO	N/A			1	1
717	12	Alison Duncan	7 months ago	2	1	1	I haven't had the flu in 25 years. When I have a cold I wear a mask at work and stay home during the first most contagious few days of it. If I had the flu shot every year of my career I would have had 46 doses of aluminum and mercury. The mercury is only there because they're are too cheap to refrigerate the vaccine. Which risk of death or illness is greater do you think.	Negative	YES	NO	NO	NO			5	-1
718	12	Wil	7 months ago	13	4	9	If you're sick, stay home.	Neutral	NO	NO	NO	N/A			2	0
719	12	trudy	7 months ago	10	2	8	If I stay home then as a contract worker I don't get paid, and I can't afford that. So I, and other contract workers, go into work sick. The hospitals know this and choose to operate this way.	Neutral	YES	NO	NO	N/A			1	0
720	12	Alison	7 months ago	1	1	0	As a contracted worker you KNOW you don't have sick leave, so should be putting some money aside as a sick leave fund, so you don't come in sick. It's not OK to say you don't have a choice. If you can't stay home, wear a mask at all times.	Negative	YES	NO	NO	NO			1	-1
721	12	JEHoover	7 months ago		6	-6	Trudy - So you go into work sick and risk getting everyone else sick at work. Then the lot of you end up using the health care system when it could have been prevented. Pretty smart. Reasonable employment terms include sick days and that's why people should use them, for the sake of others.	Neutral	NO	NO	NO	N/A			1	0
722	12	styxxx	7 months ago	24	14	10	BC does target handwashing...How do you get a union hack to do anything? If it didn't originate from their union they will resist it, purely on principal. The Toronto ambulance drivers had a concentrated effort to put patients at risk, with their go slow to calls edict. C-diff, is directly related to the poor standards over-paid unionists practice in Hospitals and one would think taking personal …	Neutral	NO	NO	NO	N/A			2	0
723	12	Alison Duncan	7 months ago	1		1	You are a bias and ignorant. We don't wander around clutching the union handbook. We ALL work hard to provide care and do the best jobs we can. Your POV regarding unions is clearly from a "Dog in the Manger" mentality, just like the idiots who assault nurses on the picket lines. You foolishly think we've got it easy and don't care. You are dead wrong. When a workforce is forced to cope with workl…	Negative	YEs	YES	NO	NO			5	-1
724	12	Ted	7 months ago	17	5	12	because non Union workers are so much better and hard workers compare to union workers, give me a break. I've worked in both Union and non Union and they both have workers that are lazy and slow and both have hard working reliable workers. So, quit your belly aching about Union workers, you are probably jealous of the rate they pay and that is petty.	Neutral	NO	NO	NO	N/A			1	0
725	12	hopperRox	7 months ago	10	23	-13	Ist identify the problem, 2nd find the appropriate union to bash. Atta boy Harper;)	Negative	NO	NO	NO	N/A			7	-1
726	12	Anon	7 months ago	20	4	16	What a moronic comment. What in the world has the Prime Minister to do with this?	Neutral	NO	NO	NO	N/A			2	0
727	12	hopperRox	7 months ago	13	12	1	You must blame all problems on unions do you???	Negative	NO	NO	NO	N/A			7	-1
728	12	Jason Rooney	8 months ago	50	30	20	Why put patients at unnecessary risk by not getting the simple safe vaccination? What kind of message does that show to the general population if even health care professionals (like RN's) are afraid of the flu shot. Showing up to work with a flu in health care is negligence IMO. http://www.cdc.gov/flu/about/q... - its not a joke.	Positive	NO	NO	YES	YES			1	1		CDC
729	12	Susan	7 months ago			0	Jason - unfortunately the flu shot does not work. First and foremost it is not effective. In healthy people it works only 1/2 the time. In unhealthy people even less. Second the flu shot guesses at the flu's that may come in that year. It is mostly off and does not protect against anything. Added to that it has ingredients in it that can be harmful such as added chemical s to "boost" the immune s…	Negative	NO	NO	YES	NO			2	-1
730	12	Guest	7 months ago			0	Are we going to check and make sure that all the visitors that come through the doors have had their flu shots too, and if they don't will they made to wear a mask? What happened to natural immunity, not coming in to work when you are sick,and maintaining good practice--handwashing? I have been caring for kids forthe past 30 years and have been coughed on, puked on, etc. and have barely used any …	Neutral	NO	YES	NO	NO			21	0
731	12	Lou-R	7 months ago		5	-5	these are pampered union people- do you think any of them care if they call in sick- what union fat cat comes to work sick? who do you think they are- private sector workers? I really would not worry that they are feeling behooved to come to work when sick and spreading the flu- Perry Kendal is way off here- Ha!!	Negative	NO	NO	NO	NO			8	-1
732	12	Beth Reed Bento	7 months ago	4		4	Vaccination DOES NOT mean immunization.	Negative	NO	NO	NO	NO			3	-1
733	12	siamdave	7 months ago	27	20	7	THe message is simple enough - the health care people understand that the vaccination is a hell of a lot less useful than the propaganda fed to the proles makes it out to be ....	Negative	NO	NO	NO	NO			1	-1
734	12	doctorb	7 months ago	8	14	-6	really then how many of these people are refusing to get the shot?If it is a majority then you may be on to something, but if it is the same fringe group as the general public then you are talking out your behind.As front line health staff they should be required to take all the medically necessary precautions to keep their patients safe and healthy. Don't want the shot then don't whine about wea…	Positive	NO	NO	NO	YES			1	1
735	12	Mudz	7 months ago	8		8	Over 50% don't innoculate themselves. There's your majority.	Negative	NO	NO	YEs	NO			3	-1
736	12	dostros	7 months ago	21	14	7	The flu shot is controversial, like it or not. There is a line to be drawn at which point we live our lives for others.	Mixed	NO	NO	NO	NO			1	0
737	12	mrbuddhafreak	7 months ago			0	The sensible place to draw the line would be somewhere AFTER health care workers.	Positive	NO	NO	NO	YES			2	1
738	12	pneves	7 months ago	45	32	13	The responsibility is on the employer to give them the appropriate amount of time off to get better. Not for the nurses to subject their bodies to the side effects to a vaccine that may not even stop the current strain of flu virus. I am not for any forced vaccinations.	Mixed	NO	NO	NO	NO			3	0
739	12	Gerry60	7 months ago	6	18	-12	Until immunized-STAY HOME without pay!!!!!	Positive	NO	NO	NO	YES			2	1
740	12	styxxx	7 months ago	20	10	10	Utter and complete nonsense. Do you own a small business? What kind of useless work environment is so overstaffed that you can grant "sniffle-days" to the idiots that don't know enough to maintain a healthy immune system?	Neutral	NO	NO	NO	N/A			2	0
741	12	sacklunch	7 months ago	8	1	7	Everyone gets sick once in awhile, even those who know how maintain a healthy immune system.	Neutral	NO	NO	NO	N/A			3	0
742	12	margeryk	7 months ago	25	4	21	You can be shedding flu viruses before you feel sick enough to take time off work. That's the danger period.	Neutral	NO	NO	NO	N/A			2	0
743	12	pneves	7 months ago	2		2	There is a danger to taking a flu shot. I've seen news reports where this lady went and got a flue shot and ended up with a neurological disorder. Your asking nurses to take risks with their own health far beyond the normal effects of the flu.	Negative	NO	NO	NO	NO			3	-1
744	12	Wil	7 months ago	10	6	4	So...if the shot fails (which is often does)?	Negative	NO	NO	NO	N/A			2	-1
745	12	mrbuddhafreak	7 months ago	39	9	30	Then they should feel fine wearing the mask.	Positive	NO	NO	NO	NO			2	1
746	12	Guest	7 months ago	3	1	2	Are we going to check and make sure that all the visitors that come through the doors have had their flu shots too, and if they don't will they be made to wear a mask? What happened to natural immunity, not coming in to work when you are sick, and maintaining good practice--handwashing? I have been caring for kids forthe past 30 years and have been coughed on, puked on, etc. and have barely used …	Neutral	NO	YES	NO	NO			21	0
747	12	Lou-R	7 months ago	4	3	1	would you feel ok wearing a mask for 12 hours? as a patient could you see a nurses smile, hear them, or trust them- You can thank God you are of a privileged sector that would not be hampered by a mask...many patients would be. not an acceptable option	Negative	NO	NO	NO	NO			8	-1
748	12	VectorV	7 months ago	7	3	4	They can't do that, it will make them "appear" as unclean!	Positive	NO	NO	NO	YES			2	1
749	12	pneves	7 months ago	12	9	3	Really though. Every few years we have these left wing nut bars thinking the state is responsible for everything we do. Or these right wing nut bars who think that just because we work for them and they pay us a pay check they own us. And I bet you that this is exactly what is happening in this situation. It really flies in the face of human dignity when they do this. When I was in elementary sch…	Negative	NO	NO	NO	NO			3	-1
750	13	TheWatchdog222	2 months ago	1		1	a strong immune system , or a mercury-laced and innefective vaccine . take your pick.	Negative	NO	NO	NO	NO			2	-1
751	13	dan_	2 months ago			0	Remember the science of medicine is best coined by Physicians. They practice. We patients get so much conflicting information, one only hopes practice makes perfect. The Americans report one percentage of effectiveness, the Brits another, and we have a number. Who do we believe.	Neutral	NO	NO	NO	N/A			1	0
752	13	kjtrlt	2 months ago			0	I don't think any treatment for anyone can be made mandatory in a free democratic state. The patients in long term care, etc, should be vaccinated (if they so choose). If health care workers wish to put themselves and their families at risk and not be vaccinated, that is their right. I don't know why you wouldn't get one, they will not harm you, and it may save you from illness and save lives. Th…	Positive	NO	NO	NO	NO			1	1
753	13	Natalie	2 months ago			0	I don't see how employers can force a worker to take a vaccine unless they also assume all risk associated with it, i.e. if the worker has a negative reaction and is disabled, that the employer would have to assume their care and cost of living, care of dependents etc. Vaccines are voluntary and require consent - while a negative reaction is rare, it can be life-threatening or disabling in rare c…	Neutral	NO	NO	NO	NO			1	0
754	13	Ruth Carolyn	2 months ago	2		2	I am so pleased to finally see the veil lifting on this dubious vaccine. Gardam shines head and shoulders above the like of the Perry kendalls of the world. A physician promoting scientific integrity and a passion for evidence based data is what we need in this world. What we dont need are more of Kendal et al's bloated sanctimonous rhetoric about "integrity" without a single credible scientific …	Negative	NO	NO	YES	NO			11	-1
755	13	Boon	2 months ago	6		6	I personally have never had a flu shot and I would advocate against the flu shots. I am also offended by the fact that public so called health experts push this propoganda for the flu shots. I wonder how much the drug companies line their pockets for their endorsements. These health experts should be pushing for healthier eating and living and maybe keeping third world people out of Canada.	Negative	NO	NO	NO	NO			1	-1
756	13	Alicia75	2 months ago	7		7	If they try to force me I will refuse.	Negative	YES	NO	NO	NO			2	-1
757	13	That Was Then	2 months ago	11		11	Studies have shown that the flu shot doesn't help protect seniors in nursing homes as well as could be hoped. It seems many viruses going around this year were not protected by the vaccine either. People who had the vaccine were still dropping like flies. No one in my family got the vaccine, and we didn't get a single virus circulating this year either. I work with the public and made sure to was…	Negative	NO	NO	NO	NO			2	-1
758	13	Gardiner Westbound	2 months ago	2	4	-2	Healthcare workers' rights do not include jeopardizing patients.	Positive	NO	NO	NO	YES			2	1
759	13	TheWatchdog222	2 months ago			0	you are jeopardizing patients if you think you have been immunized , but you are not.	Negative	NO	NO	NO	NO			2	-1
760	13	Babs2	2 months ago			0	not getting a product(vaccine) does not jeopardize patients, let alone anyone else	Negative	NO	NO	NO	NO			1	-1
761	13	Ruth Carolyn	2 months ago	2		2	Bad science is what jeopardizes patients like promoting vaccine and medical procedures based on faith and good intentions, not science2	Negative	NO	NO	NO	NO			11	-1
762	13	Alicia75	2 months ago	7		7	Exactly. Because not having a flu shot has not demonstrably jeopardized patients. I will not take them. If I was working with level 4 contagions, fine, but none of us are. The shots are too risky for the zero effect they have.	Negative	YES	NO	NO	NO			2	-1
763	14	leslie	Mar. 26, 2013				Bravo for Dr Gardam. It takes scientific integrity with a passion for evidence based endeavors to go against this politically correct shot. In fact, our flu "evidence" to date is cherry picked, as our flu stats for a grossly overestimated picture of the true picture of this vaccine or of the virus itself. We cannot call ourselves medical professionals while operating in a blind spot of evidence. …	Negative	NO	NO	NO	NO			1	-1
764	14	d kurtz	Mar. 25, 2013				If it is going to be mandatory for Hospital workers to get a Flu shot, then I would expect people that are allowed in to the Hospital as visitors would also have to have the Flu shot. Otherwise you are still putting patients at risk from their own family and friends. Why would you allow anyone in without a flu shot if your true goal was to protect the patient.	Neutral	NO	NO	NO	NO			1	0
765	14	Shelley	Mar. 25, 2013				I have been receiving the flu shot for well over a decade because I work in the health care field and I do have some health issues. I have not had influenza since I started and I do believe those who work in health care have an obligation to protect their patients. Get your flu shot. It's your responsibility. If not, change jobs.	Positive	YES	YES	NO	YES			1	1
766	14	DP2	Mar. 25, 2013				Never had a flu shot, never had the flu (age 55). If flu shots become mandatory, and healthcare workers mistakenly believe they won't infect patients, when in fact up to half of them could, doesn't that actually make it worse?	Neutral	NO	NO	NO	NO			1	0
767	14	FP	Mar. 25, 2013				I started to get flu shots on a volunteer bases in the military in 1962. Later it became compulsory and I continued to get it even after I left the military. So far I have had the flu two or three times and it was not sever. I believe that health care workers should do everything possible to reduce the spread of disease and that includes getting flu shots. I am 71 now and better off medically tha…	Positive	NO	YES	NO	YES			1	1
768	14	Tim	Mar. 25, 2013				The vaccine is a lot of nonsense. It doesnt even fully cover the virus that its supposed to.You cannot make someone take something against their will, thats against our democratic right. If the health "know it alls" want to push this go to countries that allow you mandatory tests etc. What if you are allergic to the vaccine, many peopel are, then what.	Negative	NO	NO	NO	NO			3	-1
769	14	ThatGuy	Mar. 25, 2013				The vaccine is for influenza symptoms, so an upset stomach is not included. if you're coughing or have respiratory distress than yes, you can say you have the flu. get the shot, protect the young and already vulnerable	Positive	NO	NO	NO	YES			1	1
770	14	True Liberal	Mar. 25, 2013				For or against regardless of the reason it should always be free choice. As the other poster stated - my body my choice.	Neutral	NO	NO	NO	NO			1	0
771	14	Franc JustAnybody	Mar. 25, 2013				The vaccine is not effective either in Canada or the rest of the world. Many countries refused to make this mandatory or even include the vaccine in their quiver for disease prevention. Frankly, it is MY body and MY choice. I will NEVER submit to mandatory vaccination. I say NO to the flu vaccine.	Negative	NO	NO	NO	NO			1	-1
772	15	Patrick McKenny	Jan. 17, 2013				at eric in Quebec.....you are wrong in your suggestion about the overwhelming scientific evidence in relation to the flu shot. In fact, it is the complete opposite. Please read the Cochrane Report from the Cochrane online Library. Any studies that were commisioned were paid for by the drug companies that made the vaccine. The studies were bias in their conclusions and did not involve RTC studies.…	Negative	NO	NO	YES	NO			1	-1		Cochrane CTV
773	15	ben	Jan. 16, 2013				I am in the health care field and I got a flu vaccine. I never had a problem doing it but being forced to do it makes me not want to. That is not to say I won't as I will keep doing it. However, the majority of health care workers do and to pressure them into it is a slippery slope. If a person happens to get sick and die from the complications of the vaccine (rare) would the health region where …	Positive	YES	YES	NO	NO			1	1
774	15	Bryan	Jan. 14, 2013				Actually, while the flu shot may not stop you from contracting the virus it will significantly lower the chance of spreading it. Not all people exhibit symptoms of the flu but may be carrying it. To say it does not prevent you from spreading it is false. With a heightened immune response to the flu the window for transmission is significantly lower. In the case of someone who does not exhibit sym…	Positive	NO	NO	NO	YES			1	1
775	15	Eric in Quebec	Jan. 14, 2013				The article is incomplete. It states: "Why would people whose job is to protect sick patients refuse a flu shot?" and lists allergies, religious reasons and skepticism about whether vaccinating health workers will prevent flu in patients." It should add "superstition, ignorance and wilful denial of scientific evidence" as other reasons. There is a widespread phenomenon of nurses refusing to get a…	Positive	NO	NO	NO	YES			1	1
776	15	Health care Mike	Jan. 13, 2013				I'm a paramedic and I got the shot. It takes a grand total of maybe 20 minutes. There is not good reason to refuse it. It won't hurt you and it may prevent the spread of infection to others. Also it is very interesting how the people who would know the most about the shot, like pharmacists and Doctors would have higher rates. I suspect that a lot of refusal is based in misinformation and some del…	Positive	YES	NO	NO	YES			1	1
777	15	Ed in Alberta	Jan. 13, 2013				My suspicion is that the flu vaccine is being aggressively promoted by the Pharma lobby which pushes it onto the medical fraternity. (reaching for my tin-foil hat and flame-retardant suit).	Negative	NO	NO	NO	NO			1	-1
778	15	davkar	Jan. 13, 2013				Nurses getting a flu shot does nothing to protect patients from getting the flu. It does not even prevent the nurse from getting the flu. It only reduces the effects of the flu virus if the nurse should get it. When doctors say that the flu shot prevents the flu they are either misinformed or outright lying. The reason employers are so aggressively pushing the flu shot is because it reduces the n…	Negative	NO	NO	NO	NO			1	-1
779	15	DJWalters	Jan. 13, 2013				Hey Penny. Typical! You don't believe in something so you make up "facts" to support your position. The flu vaccine is the same one used for the last 45 years. Excuse me? The flu vaccine is changed every year to reflect the expected flu strains prevalent for that year. They don't always get it right, but they try. As for "No good scientific studies". So if there are there "no good scientific stud…	Positive	NO	YES	NO	YES			1	1
780	15	anne	Jan. 13, 2013				If a flu shot might help and won't harm, why not get it? It's interesting that some 'care-givers' in the guise of nurses and doctors would object to something that could spare others from infection. Pick something substantial to take a stance about. I'm a union supporter but as a patient, I would want someone taking care of me that had done all they could to protect me from possible illness.	Positive	NO	NO	NO	YES			2	1
781	15	penny	Jan. 13, 2013				Right on jackie. It is a shame how fear mongering has won over science and common sense. This is the same virus that was around when we were kids. Its been the same vaccine for the past 45 years. There was no seasonal frenzy of forced vaccinations. However, now nurses and doctors who we trust for the rest of the year for all of our healthcare needs, are now evil villians looking to ping off the s…	Negative	YES	NO	NO	NO			2	-1
782	15	penny	Jan. 13, 2013				Hey Nurse 12, I am a nurse who refuses influenza vaccination. It is not a duty for nurse to vaccinated for influenza, it is most certainly their duty however, to be navigated by science that is evidence based. There is an utter paucity of quality evidence to support vaccination of health care workers for influenza. Osterholm did the most extensive meta analysis of influenza research - his team ex…	Negative	YES	NO	YES	NO			2	-1		CIDRAP/Osterholm Cochrane Lancet (Simonsen 2007)
783	15	Jackie	Jan. 13, 2013				... Back in the day before the "flu vaccine" it was called proper hand washing.. And is still more effective. I think it's inappropriate to force this vaccine on anyone. Agreeing with the previous post...it ain't working. Lets get back to the simplest way to not spread the flu,hand washing people!	Negative	NO	NO	NO	NO			1	-1
784	15	john	Jan. 12, 2013				Its amazing, more people getting the flu shot then ever before and all of a sudden we have one of the worst flu epidemics in years. Sure sounds like its workin great.	Negative	NO	NO	NO	NO			2	-1
785	15	nurse 12	Jan. 12, 2013				I am a nurse. If you look at the nightengale pledge you should have taken when you graduated, you devote youeraelf to the welfare of those in you care. Most patients in the hospital or other care facilities are immune compromised to some degree, which means the more u protect yourself from disease the more people in your care are protected. You are also less likely to bring home vaccine preventab…	Positive	YES	NO	NO	YES			1	1
786	15	Kojak	Jan. 12, 2013				Only in the land of the free.	Positive	NO	NO	NO	YES			1	1
787	16	Gord5467	Jan. 9, 2013				“Canadian Forces links adverse reaction to flu vaccine resulting in permanent complex symptoms including exacerbation of Multiple Sclerosis” In 2009 I received the H1N1 shot (AREPANRIX by GSK GlaxoSmithKline) and had an adverse reaction to the vaccine. I received PERMANENT neurological, cardiovascular, gastrointestinal, and respiratory symptoms: dizziness, vertigo, irregular heart rhythms, shortn…	Negative	NO	YES	NO	NO			1	-1
788	16	Cody	Jan. 7, 2013				I am a young student studying biology, chemistry, and biotechnology. I enjoy this discussion, and am happy to see many who question the efficacy of vaccines, especially the flu vaccine. I agree that NO ONE should be forcibly vaccinated for any reason. I understand and respect the logic of the other side but I feel it is a weak and speculative argument at best, often playing on people's emotions a…	Negative	NO	NO	NO	NO			1	-1
789	16	All Lies	Jan. 5, 2013				Would also like to add, since flu shots have not been proven to work. Forcing anyone to get it is an experiment. The talking heads call it herd immunity (Theory). After the atrocities of WW2 Nuremberg Code came out of the Nuremberg trials. The voluntary consent of the human subject is an absolutely essential. This means that the person involved should have legal capacity to give consent; or not. …	Negative	YES	NO	YES	NO			3	-1
790	16	All Lies	Jan. 5, 2013				I would like to draw people’s attention to the statistics thus far this year from all of Canada at the bottom of the article. Really nothing- but more importantly than the low numbers is the fact I can basically guarantee all the cases in Long term care facilities are patient who have been vaccinated. The elderly and the staff in Long Term Care are basically bullied and forced to be vaccinated- a…	Negative	YES	NO	YES	NO			3	-1
791	16	Vanessa A.	Jan. 5, 2013				If the polio vaccine had the efficacy of the flu vaccine we would call it a failure. Our society has been fueled with fanatical idealism based on weak scientific data... of 5,770 flu vaccine studies only 31 have been deemed credible. It is an outrage that any such questionable vaccine would be mandatory. Compromising human rights for a shot in the dark does not reflect the values of Canada. The h…	Negative	NO	NO	NO	NO			1	-1
792	16	Shawn	Jan. 5, 2013				I would have to trust the companies that manufacture the shots before I would ever take one and with the track record they have I really doubt that will ever happen. These companies have a pattern of lying and cover-ups going back decades. Why in the world should I trust them with my health? If they make shots mandatory then they better first open ALL the books on big pharma.	Negative	NO	NO	NO	NO			1	-1
793	16	Not convinced	Jan. 5, 2013				If you're at risk, by all means protect yourself by getting the flu shot, then YOUR protected. As for me, never have never will. I haven't had the flu in over 20 years (I am 39 with 3 kids, 2 are school aged). If you protect yourself, then there is no need for me to take a shot I don't need to. The vaccine only works on a few strains and there are 100's if not 1000's of strains out there, and fro…	Negative	NO	NO	NO	NO			1	-1
794	16	Leslie A	Jan. 5, 2013				by the way, the flu shot can most certainly cause the flu - look at the study that was replicated 5x throughout canada conducted by BC CDC influenza researcher Danuta Skowronski found that those who received the vaccination for h1n1 were MORE likely to get the flu then those who did not receive the vaccine. Please see these highly credible meta-analysis's on this issue. The first, is performed by…	Negative	NO	NO	YES	NO			2	-1		BC CDC (Skowronski) Cochrane
795	16	Leslie A	Jan. 5, 2013				This is utter rubbish. How come we trust doctors to crack open our chests, nurses to care for our ill family members but suddenly, when the flu vaccine is refused these same individuals are accused as gunning to kill their patients? Do you not think that if the vaccine worked, that healthcare workers would want it for themselves, their paitents and their families? It is NOT a duty for health care…	Negative	NO	NO	NO	NO			2	-1
796	16	ld	Jan. 5, 2013				As an acute care health worker, I have gotten the flu shot yearly. I do this not only to protect you from me, but also to protect me and my family from you. While I am a believer in immuniztions of all types, and strongly encourage the flu shot, I do not believe in mandatory vacination. We each need to make health care decisions that are right for ouselves and our personal beliefs and needs.	Positive	YES	NO	NO	NO			1	1
797	16	Bubba in Redcliff	Jan. 5, 2013				Well, we are all supposedly "equal" here in Canada. So, that being said, if health care workers can be ordered to be vaccinated, then let that order stand for EVERYONE - NO EXCEPTIONS! Think of how many influenza deaths we can prevent, if ALL Canadians had to accept being vaccinated with the flu vaccine. And the few who die from "adverse reactions?" Well their families can sue the government for …	Negative	NO	NO	NO	NO			1	-1
798	16	All Lies	Jan. 5, 2013				I work as an RN in a busy hospital. I have not noticed any real increase in flu. This is all propaganda. I will never get a flu shot or any shot for that matter. I see how dangerous they are. As far as I know we are not a communist country. We can not be forced to vaccinate. Vaccines are an invasive risky procedure on an otherwise healthy individual where no treatment is indicated. Forcing a pers…	Negative	YES	NO	NO	NO			3	-1
799	16	Henry Choi	Jan. 4, 2013				Ingredients of a flu vaccine: trivalent influenza virus, types A&B gentamicin sulphate FORMADEHYDE, thimerosal, and polysorbate 80 (Tween-80) chick embryonic fluid. Also, to keep the vaccine well preserved they do use some mercury. OKAY, so cancer is linked to formadehyde and high acidity in the body which can also create liver and kidney damage. I can list off the adverse effects of all of the i…	Negative	NO	NO	YES	NO			1	-1
800	16	NWT Old Guy	Jan. 4, 2013				I think a person has a right to decide what is put into their body. It is no different that a person refusing treatment in a hospital. It is your body. Notwithstanding, it is also your responsibility to deal with the consequences of your decision. If it can be proved that you are grosly negligent in your duties, you are held accountable. If you refuse to comply with a policy that your workplace h…	Neutral	NO	NO	NO	NO			1	0
801	16	cathy	Jan. 4, 2013				Regardless, of having had the Flu Shot,you still get the Flu??? WHY???? OH!!!!The Flu was a different Strain than the Injection?????????????	Negative	NO	NO	NO	NO			1	-1
802	16	Brian	Jan. 4, 2013				My son got the h1n1 shot, that night he had a temperature of 105 and was never the same. He now is diagnosed with autism and of course it wasn't from the shot or was it?	Negative	NO	YES	NO	NO			1	-1
803	16	Nurse	Jan. 4, 2013				Dear Concerned in BC. If that is how you feel about nurses, you do not deserve to have nursing care. I have basic human rights and after MUCH research on the matter choice NOT to be vaccinated.	Negative	YES	NO	NO	NO			3	-1
804	16	opposed	Jan. 4, 2013				the flu vaccine is manufactured in Feb. for the fall flu season...they guess at which flu will hit the area. The studies show that the vaccine is most effective for those under 18 and over 65 with immune issues. With that, approx 30% of nurses get the flu shot..what will happen if 70% of nurses are fired for not getting the shot,(like in Indianna) who will look after you, your family???So why sho…	Neutral	NO	NO	NO	NO			2	0
805	16	veteran	Jan. 4, 2013				at Say What? I tend to disagree with you. Back in my military years, we were formed up for "needles parade", marched to the base clinic where we were injected with 2 - 4 needles, not even knowing what we were given. No one had the option of "sitting out". Absolute refusal would result in an administrative discharge as being unsuitable. Health Care workers and support staff should be vaccinated ag…	Positive	NO	YES	NO	YES			1	1
806	16	Linda in Vancouver	Jan. 4, 2013				at Stroodle. It is possible you are one of the few who's body will not tolerate an influenza vaccine.They are a very small minority,but they do exist.I think most people know that.But it's a poor excuse to abandon a program altogether.Tens of thousands of people die from influenze every year.The elderly and patients with weak immune systems are very vulnerable.It is unacceptable to throw them to …	Positive	NO	NO	NO	YES			2	1
807	16	Doug ^^^ BC	Jan. 4, 2013				You lost most of your "rights to decide for ourselves" on most issues a very long time ago "Stan Kruger".If that were not the case the government would allow you to seek health care,or send your kids to school anywhere you choose to.If parents and patients still had the "right" to "decide for themselves",we wouldn't be having this debate right now.It is only an issue now because schools and hospi…	Positive	NO	NO	NO	NO	YES		6	1
808	16	Jayme	Jan. 4, 2013				Concerned Patient BC I don't support the idea they should be forced to get the flu shot that is just not that way to go no matter how you cut it.However those who don't get the shot and they get ill or feel not good should be told not to come in or if they do you must wear a mask.	Positive	NO	NO	NO	NO			4	1
809	16	len v	Jan. 4, 2013				totally against mandatory vaccs, feel free to get as many as you would like though .they are improved ,upgraded from methyl toethyl mercury in the more expensive brands .	Neutral	NO	NO	NO	NO			1	0
810	16	Jayme	Jan. 4, 2013				Stroodie While i agree people should not be made to get the shot but at the same time i have a real big issue when people don't think about others.	Positive	NO	NO	NO	NO			4	1
811	16	charli61	Jan. 4, 2013				There is a great deal of difference between influenza and a virus... I have had the flu shot for 30 years, and not had it for the past 3 years. I did have influenza last year for the first time. I sincerely hope to never get it again. But I do not get the flu shot any more, I want to get my own body to produce immunity not depend on 'fake immunity' (only lasts a year, as opposed to your body natu…	Mixed	NO	YES	NO	NO			1	0
812	16	Jayme	Jan. 4, 2013				Stan While i agree but the flip side people have to use common sense those who go to a hospital refuse to wash there hands thats a bit of a issue.	Positive	NO	NO	NO	NO			4	1
813	16	reidjr	Jan. 4, 2013				C Phillips Well when you go into clincs etc there are signs that say if your ill to wear a mask.	Neutral	NO	NO	NO	N/A			3	0
814	16	RK in Coquitlam	Jan. 4, 2013				There is a mountain of credible scientific evidence that having the flu shot greatly reduces the risk of getting the flu and of transmitting it to already sick patients. A friend of mine died after coming down with the flu in a hospital while awaiting heart surgery. It is grossly irresponsible of healthcare workers to refuse to take the flu injection. Healthcare workers who rely on quack medicine…	Positive	NO	YES	NO	YES			2	1
815	16	Opposed	Jan. 4, 2013				Mandatory Flu Shots? Think about the 1976 Flu Shot disaster. If they proceed with such a plan then make the government and institutions responsible and liable for any and all side effects and possible deaths caused by the vaccination. We all know that will never happen.	Negative	NO	NO	YES	NO			2	-1
																FALSE
817	16	Doug ^^^ BC	Jan. 4, 2013				BTW.When I entered my trade decades ago,wearing protective equipment was not common,and almost never mandatory.We all sucked up fumes from fuel,asbestos,dust,cleaning fluids,and a whole host of contaminants.We now know that those fumes are harmful,so we regulate their usage and impose MANDATORY use of protective equipment.If that's good enough in a local truck shop,it should be good enough in a h…	Positive	NO	YES	NO	NO	YES		6	1
818	16	Stroodle	Jan. 4, 2013				Totally disagree with forcing anyone to be injected. I have posted this before and I totally DISAGREE with "Health Care Professional" who said "Those who get sick right after the flu shot are already sick prior to getting the injection, the flu shot does not give the flu. I was a volunteer firefighter strongly encouraged to take the shot - against my better judgement, I agreed. Within approx 3hrs…	Negative	NO	YES	NO	NO			2	-1
819	16	Doug ^^^ BC	Jan. 4, 2013				There are a lot of truths in what you say "ShellsG".But patients can be quarantined from visitors when they are weak.But they have no choice but to deal with nurses and doctors.The first rule for people practising medicine is "do no harm".I would not make the flu shots mandatory.But health care workers who have not had a flu shot should be required to wear a mask.If your health care worker refuse…	Positive	NO	NO	NO	NO	YES		6	1
820	16	Concerned Patient BC	Jan. 4, 2013				If the Nurses Union had a sense of responsibility to the taxpayers they are supposed to serve instead of being another Greedy Bunch of Union Fat Cats they would promote and encourage there membership to get vaccinated for the sake of saving patients lives.... what about this is hard to understand ? .... Canadian hospitals already have much higher rate of infection for patients after surgery than …	Positive	NO	NO	YES	YES			1	1
821	16	Jayme	Jan. 4, 2013				Jeff Go tell someone who is very ill sorry you can't get any more meds.	Positive	NO	NO	NO	NO			4	1
																FALSE
823	16	Robert	Jan. 4, 2013				I worked in Long Term Care Facilities for many years. Management insisted that all employees get the flu shot... So, every year I got the shot... And, every year, I got the flu just the same... So, do I believe in the benefits of getting the flu shot... HELL NO !! It's totally over rated...	Negative	YES	YES	NO	NO			1	-1
824	16	SVCR	Jan. 4, 2013				Absolutely that is a NO brainer! With all the people they treat patients need protection!	Positive	NO	NO	NO	YES			1	1
																FALSE
826	16	Boltor	Jan. 4, 2013				No one should be forced in something they don't want for whatever their reason is. It is not unreasonable to ask them to wear a mask when they are sick flu shot or not. 1/2 my house gets and the other 1/2 does not and there has thus far been no difference between any of us or our illness level.	Neutral	NO	NO	NO	NO			1	0
827	16	Stan Kruger	Jan. 4, 2013				My wife is an Infection Control Practitioner,Her position on Flu shots is that is has to be informed consent. It is unconstitutional at this time to force anyone to submit to any kind of medical procedure against a persons wishes. I dread the day when we loose the right to decide these issues for ourselves rather than constantly being threatened,intimidated and coerced.	Neutral	NO	NO	NO	NO			1	0
828	16	siva	Jan. 4, 2013				What next, health care workers get vaccines against other diseases as well and disclose their personal lifestyle behaviours? If yes, we can change our country's name to CHINA or North Korea!	Neutral	NO	NO	NO	NO			1	0
829	16	senior sal	Jan. 4, 2013				Stop mandating how we should live our lives! I never get the shot because I don't want unknown crap into my system. I stay away from crowds, eat properly, rest well and drink lots of water - yes, I use hand sanitizer a lot. Government, go and legislate that children have a box of milk daily at school - leave the rest alone!	Negative	NO	NO	NO	NO			1	-1
830	16	Arni	Jan. 4, 2013				I agree with Al in ON. There is no question in my mind. It shud be mandatory for all Health Care Workers. Anyone working in hospitals including cleaning staff etc.	Positive	NO	NO	NO	YES			1	1
831	16	Sam A	Jan. 4, 2013				Perhaps if companies ie N.H's and Hospitals etc had better sick benefits staff would stay home when ill. This is certainly an issue when you have no choice but to work. Maybe those Drs who go on and on about staff being forced to get the shot should look at why places dont pay staff for being off ill, then we may get somewhere.	Neutral	NO	NO	NO	N/A			1	0
832	16	Tim	Jan. 4, 2013				NO.! I am against the flu shot I dont believe its all that effective and further more you cant make someone take something against their wishes. More germs are brought into facilities by visitors who dont seem to get it that visiting the vulnerable while you are ill is very selfish. Most staff stay home and if they feel well enough to work they can wear a mask. Visiting in hospitals and N.H.'s wh…	Negative	NO	NO	NO	NO			3	-1
833	16	C Phillips	Jan. 4, 2013				To Reidjr's comment. You can not treat employees differently in the workplace due to their medical history. This is a type of discrimination. Perhaps if you want some employees to wear a mask, you should require all employees to wear a mask. This would alleviate that potential discrimination, and probably alleviate some of the problem with the flu spreading in health care institutes.	Neutral	NO	NO	NO	NO			3	0
834	16	mm	Jan. 4, 2013				I know a lot of people that get the shot and some that don't. From my experience I have seen the people getting the flu with or without getting the shot. I really don't think the shot makes a difference. It should be up to the individual.	Negative	NO	NO	NO	NO			1	-1
835	16	C Phillips	Jan. 4, 2013				We should also consider the privacy of the health care workers. I am not required to tell my employer my medical history, vaccination history included. It isn't particularly anyone else's business.	Neutral	NO	NO	NO	NO			3	0
836	16	jimmy	Jan. 4, 2013				What about Bill Gates' initiative to sterilize the population through injections like this? Not really conspiracy if you can watch his proposal on YouTube.	Negative	NO	NO	YES	NO			1	-1
837	16	ShellsG	Jan. 4, 2013				If they make it mandatory for health care workers should they not also make it mandatory for any one who wants to come into the hospital and visit?? Visitors rarely wash their hands, if they live in the same household as the patient could also be carrying the virus, they touch things, get water from public sources etc. Potentially they are a bigger transmisssion source of viruses	Neutral	NO	NO	NO	NO			2	0
838	16	Henry Garside	Jan. 4, 2013				It's just not necessary. I've had two flu shots in the past 40 years. I've had the flu twice. Those hanging the expert sign on their necks would say, well you should get a shot every year. For what? How about those with the lowest track record of contracting the flu, being the health care providers for the most at risk and forget the drugs?	Negative	NO	YES	NO	NO			1	-1
839	16	Say What?????	Jan. 4, 2013				@AL in ON: immunization in Canada is not mandatory…	Neutral	NO	NO	NO	N/A			1	0
840	16	ShellsG	Jan. 4, 2013				If they make it mandatory for health care workers should they not also make it mandatory for any one who wants to come into the hospital and visit?? Visitors rarely wash their hands, if they live in the same household as the patient could also be carrying the virus, they touch things, get water from public sources etc. Potentially they are a bigger transmisssion source of viruses	Neutral	NO	NO	NO	NO			2	0
841	16	Jeff	Jan. 4, 2013				Why do we always feel that giving ourselves chemicals for each and every thing out there is the best approach. Humans have an incredible internal system that fights off infections better than any chemicals. We have been giving these drugs to people for so many years that now most people have no ability to naturally fight these infections as there natural immune system has not been used properly. …	Negative	NO	NO	NO	NO			1	-1
842	16	Sick of Bullies	Jan. 4, 2013				what about everybody else that works in a health care facility? janitors, kitchen staff, housekeeping oh and wait.....what about visitors? Are they going to be denied entrance to visit a sick one if they can't prove that they got the flu shot? stupid stupid stupid	Negative	NO	NO	NO	NO			1	-1
843	16	Cam	Jan. 4, 2013				The only one that should be forced to get a flu shot is Mr. McGuinty.It might help him get back to work.	Negative	NO	NO	NO	NO			1	-1
844	16	Jerry	Jan. 4, 2013				I think it's a great idea. It will make the people more accountable with all the vaccine scandals you hear about and the proper people will properly educate themselves on what is actually in them. There are things people have to maintain work in every industry, why should this be any different?	Positive	NO	NO	NO	YES			1	1
845	16	Dorothy	Jan. 4, 2013				Discussion boards are great but we all know information found on the internet is not reliable. I recently read an article that said a study showed that individuals between the ages of 18 & 65 that received the flu shot, 59% experienced fewer or less severe syptoms. This doesn't sound like the flu shot prevents anything. If YOU believe in the flu shot get it and protect yourself. Don't try to forc…	Mixed	NO	NO	NO	NO			1	0
846	16	Reidjr	Jan. 4, 2013				C Phillips They should not be forced to get the shot but they should have to wear a mask if there ill and make sure they wash there hands.	Positive	NO	NO	NO	NO			3	1
847	16	Reidjr	Jan. 4, 2013				Sarah Would you agree they should have to wear a mask if there sick?	Positive	NO	NO	NO	NO			3	1
848	16	Health Care Professional	Jan. 4, 2013				Those who get sick right after the flu shot are already sick prior to getting the injection, the flu shot does not give the flu. All Health care professionals should have the flu shot. If a health care professional is working around pts that are high risk, then they should have the injection. People such as over 65, pregnant, asthma, diabetic to name a few high risk individuals.	Positive	YES	NO	NO	YES			1	1
849	16	Al in ON	Jan. 4, 2013				Many who are refusing to get the flu shot can't remember when many people suffered from the measles, mumps, rubella, polio, etc. The reason they occur so seldom today is because of mandatory immunization. The benefits of all immunizations far outweigh the risks associated with them or the disease. A simple understanding of how vaccines work would alleviate much of the anxiety towards the shots.	Positive	NO	NO	NO	YES			1	1
850	16	Sarah	Jan. 4, 2013				I do not believe someone should be made to inject something into their body if they do not wish too.	Neutral	NO	NO	NO	NO			2	0
851	16	Norm_D	Jan. 4, 2013				It is a condition of their job, not to infect patients. Don't get it then don't work there. Even if they don't have any symptoms they will definitely be a host. They are constantly in contact with dozens if not hundreds of persons who have diminished immune systems who will get even sicker or maybe even die because of it. After several weeks without pay they will comply or leave. It is a communit…	Positive	NO	NO	NO	YES			2	1
852	16	Chris/Manitoba	Jan. 4, 2013				And if every health worker refuses what are you going to do , fire them all ?? Also , a second thought, what if you are a health worker and it has been decided it is unsafe for you to have the shot??	Neutral	NO	NO	NO	NO			1	0
853	16	C Phillips	Jan. 4, 2013				Absolutely not. Where does it stop. Nurses? Doctors? Hospital Management staff? Kitchen staff? Perhaps there's an issue where patients need to be protected, but injecting people with something is not the answer. I personally would question the mounting evidence supporting the effectiveness of the flu vaccine in particular.	Negative	NO	NO	NO	NO			3	-1
854	16	Jen	Jan. 4, 2013				My mother was a nurse who was required to get the flu shot because she worked in the hospital and every year after getting the flu shot she would get sick but wasn't sick every much besides then. She was part-time then and didn't get paid for sick days, so she knew that that was lost money that our single parent family couldn't afford, but still she did what she was required to do. I think it sho…	Positive	NO	YES	NO	YES			1	1
855	16	Laurie	Jan. 4, 2013				No one should ever be forced to have an injection of a foreign substance into their bodies against their will, even medical workers. If the vaccine works as claimed then those who take it should not get the flu from those who do not. Make sense? The best way to avoid flu is frequent hand washing and the disinfecting of surfaces.	Neutral	NO	NO	NO	NO			2	0
856	16	SAM	Jan. 4, 2013				Absolutely NOT!	Neutral	NO	NO	NO	NO			2	0
857	17	Jane	Jan. 18, 2013				What about the mercury, aluminium and formaldehyde additives going directly into our brains, where are the warnings in the government material about those ingredients and long term health threats.	Negative	NO	NO	NO	NO			1	-1
858	17	Barb	Nov. 30, 2012				I guess we are going back to the days of Nazis by being asked to label ourselves if we choose to exercise our human rights and are questioning big pharma. You might be a sloppy nurse not paying attention to the basic sterile techniques but as long as you get a flu vaccine you are safe to practice!!! On the other hand, being true to your profession putting your patients always first but choosing t…	Negative	NO	NO	NO	NO			1	-1
859	17	0.01	Nov. 29, 2012				My body, my decision! No one has the right to tell me what to put into my body. They do not know my body chemistry, they do not know if I'll have a reaction. I do not believe big pharma...they are not interested in my health, only their profit!	Negative	NO	NO	NO	NO			1	-1
860	17	E.Muir	Nov. 27, 2012				Nursng, and all of the healthcare disciplines, are evidence-based practices. My concern, as an immune-compromised and pro-choice for human rights holistic nurse working in ER with older adults, is that the scientific evidence for efficacy of vaccination being offered by the BC government and the BC Ministry of Health (employed by BC Government of the day) is weak to nil, according to the Cochrane…	Negative	YES	NO	YES	NO			1	-1		BC CDC (Skowronski) Cochrane
861	17	RRT	Nov. 22, 2012				Why are we forcing healthy people to be immunized? If you are immunocompromised, PROTECT YOURSELF, don't expect me to do it for you. You'll be happy to know the policy does not apply when you are in the cafeteria, because we all know that the flu virus can't be spread in the cafeteria.... More good science behind that decision.	Positive	NO	NO	NO	NO			1	1
862	17	Bad Science	Nov. 20, 2012				Although the Canadian Medical Association Journal calls for vaccination of health workers, please Search the link and review the numerous letters that medical doctors and scientists have responded stating that the article is poorly referenced and in fact full of mistakes. After reviewing the scientific evidence available, it is the flu vaccine skeptics who are winning. The pro vaccine camp like D…	Negative	NO	NO	YES	NO			1	-1
863	17	Roz	Nov. 19, 2012				It is unethical to force a medical treatment on any human being. We are human beings and in the cancer treatment field we do not force cancer fighting drugs on our clients, or the flu shot for that matter, they choose for themselves. We do not have the right to force medical treatment on people. If nurses are ill we wear personal protective equipment or we stay home. We do not GIVE it to our pati…	Positive	YES	YES	NO	NO			1	1
864	17	Brenda RPN	Nov. 16, 2012				I support the fight to give the right to choose. I live in ont and work in a nursing home and we are told that if we don't get the flu shot and an outbreak occurs we have to take the antivirial tamiflu pill. Even the staff who had the shot, will have to take the pill. When is enough, enough?	Neutral	YES	NO	NO	NO			1	0
865	17	Kaitlyn, RN	Nov. 16, 2012				It should and always will be optional because it is a basic human right to refuse medical treatments. Any prudent nurse would recognize whether or not he/she is well enough to be at work. Furthermore, asking employees at wear a distinctive badge is a breech of confidentiality. Bottom line, without consent no medical treatment can be mandatory.	Neutral	YES	NO	NO	NO			1	0
866	17	North Van Health Care Worker	Nov. 16, 2012				I work in health care and will be wearing a mask. I agree with the policy of patient safety of course, but do disagree with the practice of mandatory flu shots. The burden of proof is upon the ministry of health to prove to me: a) I am a danger to my patients if I do not get the flu shot and b) I will be less of a danger if I do. I have looked into the articles (including the Cochrane article - c…	Negative	YES	NO	YES	NO			1	-1
867	17	Think about it	Nov. 15, 2012				Kendal admits the vaccination isn't as effective as medical officials orignally thought it would be, and that there is no information indicating patients pick up viruses like the flu from nurses. However, there is a recent Canadian study that proves the flu shot did make people sicker in 2008/2009. This is why it should not be mandatory; we need more information collected and studies done to know…	Neutral	NO	NO	YES	NO			1	0		BC CDC (Skowronski)
868	17	healthy bodies	Nov. 15, 2012				my grandma has never gotten a flu shot...my aunt has never gotten a flu shot...both have not gotten the flu....wow they must be witches or something!	Negative	NO	YES	NO	NO			1	-1
869	17	Unfortunate	Nov. 15, 2012				Way to go nurses union. Now people who SHOULD get the flu shot won't because if the nurses don't see the evidence, why should they? Perfect. This is exactly what the immunocompromised people of the world need, a lack of herd immunity because a union in healthcare want's to "fight for their rights". It is not just about nurses at this point, there is a strong message being sent to the public as we…	Positive	NO	NO	NO	YES			1	1
870	17	Concerned Citizen	Nov. 15, 2012				Why should it be optional? If a nurse gets the flu, she threatens to give it to her patients. Period. End of story.	Positive	NO	NO	NO	YES			1	1
871	17	what ever you want	Nov. 15, 2012				I think that any nurses who actually sound not qualified to 'read the science' and put the population they deal with at greater risk than necessary, should be replaced by nurses that have this ability.	Positive	NO	NO	NO	YES			1	1
872	17	Evidence first	Nov. 15, 2012				Although Dr Kendall is correct in saying that a Lancet editorial called for mandatory immunization, he should have had the honesty to add that the editorial concluded wih the admission that they actually need good evidence to support that recommendation. Besides, if he beleives that health care workers should get immunized because of an obligation to "do no harm", then he should demand that they …	Negative	NO	NO	YES	NO			1	-1
873	17	eric	Nov. 15, 2012				coercion and forcing public ridicule on human beings (for example by forcing them to wear distinctive badges or clothing) is usually the practice of tyrants. Is Jefferson seriously comparing a small green sticker on an already manditory employee ID card to stars of david worn by jews in nazi germany? He's going way overboard to grasp as straws here, it's not even the stickers that he's against, i…	Neutral	NO	NO	NO	N/A			2	0
874	18	Edda West	Nov. 17, 2012				The public remains mostly unaware of the fact that the majority of "flu-like" illnesses are NOT influenza and cannot be prevented by the vaccine. When you're sick with flu-like symptoms, your doctor can't tell whether you have influenza or one of the 200+ respiratory viruses that can cause identical symptoms to influenza. For an accurate diagnosis, lab tests are required. Of the hundreds of thous…	Negative	NO	NO	YES	NO			1	-1		Cochrane
875	18	Joanna Nemrava	Nov. 16, 2012				The flu shot is NOT proven to do anything! It is not supported by research evidence. Period. ANY medical procedure carries risks, known and unknown. It must be the choice of the individual to make that decision. Having a medical procedure mandated upon an individual is against her/his human rights. It is also against human rights to be required to wear identifying garments in public to publicize …	Negative	NO	NO	NO	NO			1	-1
876	18	RK in Coquitlam	Nov. 15, 2012				The flu shot is proven to reduce the incidence of the flu, and should be mandatory for healthcare workers. If they don't like that, then maybe they should be in a different line of work. As for the comments that the flu shot harms more people than it helps and promote traditional remedies, it seems the alternative health true believers are out in full force. I'll take proven science over the quac…	Positive	NO	NO	NO	YES			2	1
877	18	RDF	Nov. 15, 2012				I oppose being forced to inject my body with anything. I have worked in social services for 25 years, and I cannot remember the last time I have had the flu. I have asthma and I have a kidney issue. It is imposed on me constantly to infect my body with flu shots. No thanks!!! I wash my hands and ensure proper cleaning in the homes. I for one am glad that someone is making a stink about this impos…	Negative	YES	YES	NO	NO			1	-1
878	18	Linda in Vancouver	Nov. 15, 2012				at Elleblue. I can cite my own experience.For decades and decades,I got the flu every year.But 12 years ago,I got a job in the public service.Flu shots were given at work,for free,on a voluntary basis. Since then,I have had the flu exactly 2 times.That is not science.It is my experience.It may not work for everyone,but it works for me.I wonder if you are speaking for real people,or this union.	Positive	NO	YES	NO	YES			2	1
879	18	Doug ^^^ BC	Nov. 15, 2012				People will argue until the end of time against anything that they don't like,or don't believe in.There is a compromise that will allow health care workers not to get the flu shot,and who refuse to wear a mask.And it give patients their rights too.Simply have these unions surrender the monopolies that they hold on this work.Let "we the people" choose where to get our health care,and who treats us…	Positive	NO	NO	NO	NO	YES		6	1
880	18	Stroodle	Nov. 15, 2012				As a firefighter/first responder for years, I was also "encouraged" to take the flu shot annually. I resisted as I didn't want to be "injected with a poison" but after several years I ended up doing it. Wow, what a mistake. I had my wife call the emerg after approx 5 hrs of taking the shot because I was shaking so violently and sweating and feeling like death was upon me. Never again will I take …	Negative	NO	YES	NO	NO			2	-1
881	18	Mary Q	Nov. 15, 2012				I know that at my moms careaminium they all get flu shots & we always make sure to visit her beforehand because the whole place is shut down due to illness for weeks afterwards! MANY people get more sick from the flu shot !	Negative	NO	YES	NO	NO			1	-1
882	18	Chuck Davis	Nov. 15, 2012				This is NOT undermining...it is go science. The flu shot is harming more people than it is helping. It should be a choice, but one should only make once they have all the true and relevant facts. The CMA is owned by big pharma which is the only organization that truly benefits from vaccinations.	Negative	NO	NO	NO	NO			1	-1
883	18	Tim	Nov. 15, 2012				I am a health care worker and complete disagree with being forced to get the flu shot. Proper hand washing is the key not some shot.	Negative	YES	NO	NO	NO			3	-1
884	18	Darcy	Nov. 15, 2012				It's telling how only a minority of doctors and nurses are willing to be vaccinated. The vast majority including my mother-in-law who is a leading obstetrician will not be vaccinated. I trust my mother-in-law and she appears on TV every now an again relating to her field. So no matter what these people in high places claim, I trust her more than I do them. Her advice has always been to eat health…	Negative	NO	NO	NO	NO			1	-1
885	18	Elleblue	Nov. 15, 2012				Every person I know who gets a yearly flu shot is sick just the same as someone who doesn't get one! I refuse to be pumped full of garbage on the word of some allopathic quack! There are plenty of traditional remedies and immune system boosters available if and when people do get the flu! I say ENOUGH, already. More drugs are not necessarily better.	Negative	NO	NO	NO	NO			1	-1
886	19	Lisa	Oct. 31, 2012				Why do we all get into healthcare?? Has anyone really thought of why we do. It is because we enjoy helping and caring for others. I think that anyone not getting their flu shot should really find a different profession. We would be the first one to complain to our health and safety committee if there was a safety issue in the job...but what happens when the safety issue is the EMPLOYEES!!!! The e…	Positive	YES	NO	NO	YES			1	1
887	19	sarah	Oct. 30, 2012				I am A Health care worker and I really going to consider my job .....when the flu shot becomes mandatory.....Just go two article down and read about the flu beeing recall...or recently about a study which questions the effectivness of the vaccine...I never have been. risk for my patients.....I expose myself and family to way more serious things then th flu....has anyone ever thought about that ..…	Negative	YES	NO	NO	NO			2	-1
888	19	ana	Oct. 30, 2012				Dr. Ken Flegel did he get inspiration with work of Dr. Donald Ewen Cameron?	Negative	NO	NO	YES	NO			1	-1
889	19	cyndy	Oct. 30, 2012				Seems that we might not really live in as free of a country as we think after all!	Neutral	NO	NO	NO	NO			1	0
890	19	Ceilo	Oct. 30, 2012				@Bud - I've never had the flu for over 20 years, I've never had a flu shot... so yes... you could have a coincidence on your hands.	Negative	NO	NO	NO	NO			2	-1
891	19	Ceilo	Oct. 30, 2012				1. I've never had the flu shot & never had the flu 2. We don't know longterm effects because it's relatively new and changes annually 3. We don't even know how effective it actually is since the flu virus changes so frequently 4. Guess we'll be short a few health care workers. I know I wouldn't get the shot.	Negative	NO	NO	NO	NO			2	-1
892	19	charles	Oct. 30, 2012				flu shots are just $ for big pharma, its effectiveness is equivalent to aiming at a dart board with your dart from 50 feet away, the strains change and mutate so quickly by the time a shot leaves the lab there is a different strain. this is very oppressive and borderline tyrannical to say you must inject your body with poison, because thats all it is. man up and get sick normally so your body fig…	Negative	NO	NO	NO	NO			1	-1
																FALSE
894	19	RN	Oct. 30, 2012				No one should be forced to inject anything into their body. Health care workers or otherwise. If you firmly believe this nonsesne is best for those in health care facilities then it should also be MANDATORY for EVERY SINGLE PERSON entering a health care facility to have their flu shot BEFORE being allowed to enter. Visitors, Tim Horton's staff, cab drivers, bus drivers, volutneers, UPS delivery p…	Negative	NO	NO	NO	NO			1	-1
895	19	Paul	Oct. 30, 2012				I work in a hospital. Last time and only time I got a shot I got sick for 2 weeks. I don't have contact with patients much, and if i am sick I don't go to work. Over my dead body!	Negative	NO	NO	NO	NO			1	-1
896	19	craig	Oct. 30, 2012				There is no scientific evidence to back flu vaccinations.Health care workers are well known for very poor handwashing practices.How about mandatory handwashing,in front of patients,then use of examination gloves,vinyl or latex,avoidance of crosscontamination,if there is such concern for patient safety.	Negative	NO	NO	NO	NO			1	-1
897	19	Sandra L	Oct. 30, 2012				I'm a health care worker and I don't mind getting the flu shot BUT I'm a vegan and they shots have either an egg or chicken protein base. I have issues with that. I'm sure they can come up with a non-animal base for the vaccine. This will be my last year getting the shot for that reason.	Positive	YES	NO	NO	NO			1	1
898	19	Eric	Oct. 30, 2012				Three options for healthcare workers: 1. Get the shot. 2. Wear a mask at all times. 3. Find a new job. Anyone not doing one of those three is a danger to patients. You don't think the shot is effective enough or that it is going to make you sick or big scary pharma is stealing your retirement? Fine, wear a mask. Found without a mask on and not shot while in a sensitive area? Expect to be sent hom…	Positive	NO	NO	NO	YES			2	1
899	19	Drug Me	Oct. 30, 2012				We'll tell you what's good for you Billy, we'll tell you. After the mandatory flu shots, you'll need these antidepressants because of the high stress level in the public health sector. Feeling better? Whoa, your cholesterol is up, you're going on statins! Upset about that? Well, we'll just increase those antidepressants! The death rate is 100%. The average person will die from the leading cause o…	Negative	NO	NO	NO	NO			1	-1
900	19	jenn	Oct. 30, 2012				I will never get a flu shot - I have in the past and got really sick, every time. Ive read stuff stating people who get flu shots are more likely to get Alzheimers later in life. There is also the chance of getting a 'hotshot', when they dont shake the vial vigorously enough before sucking it up with the needle - you get a bunch of mercury and bam, your 'autistic'. Screw that - Im a RCA and I wil…	Negative	YES	NO	NO	NO			1	-1
901	19	Shaun	Oct. 30, 2012				The effectiveness of the shot is up for debate but still so many myths that aren't simply true. The vaccine only contains dead virus cell and it is scientifically IMPOSSIBLE for it to get you sick with the flu. It takes two weeks before becoming effective so if you get the flu right after getting the shot you were getting that flu regardless.	Positive	NO	NO	NO	N/A			1	1
902	19	Tommy	Oct. 30, 2012				Absolutely NO to this ludicrous idea to force our health professionals to it. World Government with its Big Pharma arm in full force attacks Canada.	Negative	NO	NO	NO	NO			1	-1
903	19	Robin	Oct. 30, 2012				The union of these longterm facilities and hospitals have already gone over this in 2002 so quit scarying the public....everyone has freedom of choice when it comes to their choices on healthcare including healthcare workers...some people are sensitive to these vaccines....since i became a health care worker i had to be vaccinated for everything they have a vaccine for and 6 months later my healt…	Mixed	YES	YES	NO	NO			1	0
904	19	varan	Oct. 30, 2012				please don't be selfish and ignorant. it has been clearly shown that institutions in which a high portion of staff get the flu shot have lower patient mortality rates when compared to similar institutions in which a low portion of staff get the flu shot. if you choose not to get the flu shot you are killing people.	Positive	NO	NO	NO	YES			1	1
905	19	Tom	Oct. 30, 2012				If the government makes them manditory then they better have a large sum of money set aside for law-suits. You make me get something I do not want and I get sick from it I'm a gonna sue your socks off.	Neutral	NO	NO	NO	NO			2	0
906	19	Linda	Oct. 30, 2012				I've never had the flu. I don't get the flu shot either. Don't rub your eyes, nose, mouth, etc. while out and about touching things. Wash your hands after being out and about in the diseased world where people cough and sneeze on things. This is all about BIG PHARMA and of course, the docs get a cut when they give a flu shot. It's big business! Don't be fooled. Shut up CMA and stop trying to cont…	Negative	NO	NO	NO	NO			1	-1
907	19	Edith	Oct. 30, 2012				Do the flu shots really help all that much?? I have heard people who get the flu shot who are very ill shortly there after... people who stay sick the whole winter long.. I believe if someone wants to have the shot they should get it but I DO NOT believe they should be forced to get it if they choose not to.	Mixed	NO	NO	NO	NO			1	0
908	19	Andrew	Oct. 30, 2012				I work in health care and personally got the flu shot this year and last, but it was MY decision to do so... If my co workers choose not to I'm fine with that, its a personal choice what to inject your body with, some don't want to get the shot they shouldn't have to, nor should they be chastised for making that choice.	Positive	YES	NO	NO	NO			1	1
909	19	M. Nauta	Oct. 30, 2012				Around here in southern Ontario, in Chatham- Kent it IS a MUST that all hospitals, senior homes and nursing homes workers have the flu shot. This has being going on for 10 years or more. I also think that those NOT buckled up or wearing a helmit while biking should pay their own hospital bills, if in an accident. And you can bet they would be high.	Positive	NO	NO	NO	YES			1	1
910	19	NoContest	Oct. 30, 2012				Big pharma	Negative	NO	NO	NO	NO			1	-1
911	19	Elmer in BC	Oct. 29, 2012				Drug companies have the Canadian Medical Association right in their back pocket. It's all about the money!	Negative	NO	NO	NO	NO			1	-1
912	19	Wow	Oct. 29, 2012				I do not think it is right that we have to wear seat belts, or helmets. We are told we cannot drink and drive. We are not allowed to shoot people who commit crimes against us. It is our life. We should have the right to meet our maker any way we see fit. It is the fault of government and the drug companies that sell this so they get rich. ...... wow people will believe any theory.	Neutral	NO	NO	NO	NO			1	0
913	19	Bud	Oct. 29, 2012				I haven't had the flu in over 10 years. I've taken the flu shot for over 10 years. Gee coincidence?	Negative	NO	NO	NO	NO			1	-1
914	19	mxrebel	Oct. 29, 2012				of course the journal is promoting the notion flu shots be mandatory for healthcare workers ... the pharmaceutical industry and its pushers desperately need to move the product. No matter whether the crap works or not, just move the blessed stuff any way you can!! Follow the money and see who's getting stinkin' rich on society's love affair with meds!!	Negative	NO	NO	NO	NO			1	-1
915	19	Norm_D	Oct. 29, 2012				Health care workers, get the flu shot or get another job. Most people under medical care are getting care because they are sick which usually means compromised immune systems. That goes double for cancer patients who often have no immune system at all while under chemo. When a person is immune for whatever reason they are also not a carrier. We don't need a bunch of Typhoid Marys" running around …	Positive	NO	NO	NO	YES			2	1
916	19	McFibster	Oct. 29, 2012				Health Canada suspends distribution of Novartis flu shots Why would you suggest manadatory Flu shots for health care workers when Federal and Provincial Government Agencies have halted the use of said vaccines because of an undertermined reaction to debris in it? The Federal Government is not sure of these vaccines and we're going to force people to have it put into their bodies? I suggest people…	Negative	NO	NO	YES	NO			1	-1
917	19	Defies logic	Oct. 29, 2012				Well that is just great. If there happens to be a bad batch (of flu shots) the entire fleet of healthcare workers would be out of commission since the workers would have received it at their respective facilities.If people do not want shark cartilage and who knows what else injected into their bodies, they should not be forced to do so.	Negative	NO	NO	NO	NO			1	-1
918	19	steve	Oct. 29, 2012				This is just an all around stupid idea.... and anyone that thinks other wish does not know what they are talking about....	Negative	NO	NO	NO	NO			3	-1
919	19	ownyourself	Oct. 29, 2012				many people are blind sheep who follow authoritarian dictates in ignorance ......... they just want to control you and not have you be responsible for your own health ! wa ke up sleepy sheep ! all shots are phony horse kak ! why do you think that more than half of all MDs refuse all flu shots and vaccines ?	Negative	NO	NO	YES	NO			1	-1
																FALSE
921	19	Dianne	Oct. 29, 2012				I don't work in a hospital and I never had the flu shot - until my brother got cancer and I went to his house to look after him. Now I don't get it any more, but I thought it was MY DUTY while looking after someone else who had no defenses.	Positive	NO	YES	NO	YES			1	1
922	19	Ken	Oct. 29, 2012				I had my last flu shot in 1996. It gave the flu so badly, I thought I was going to die. Haven't had the shot since. Haven't had the flu since.	Negative	NO	YES	NO	NO			1	-1
923	19	Gerald	Oct. 29, 2012				I had a flu shot in a previous year when the so called swine flu was supposed to be extreme. Needless to say my health has been declining ever since that month and will never again believe in this ploy to get everyone a flu shot when they really do not know all the side effects. Truely it has been a life altering vaccine.	Negative	NO	YES	NO	NO			1	-1
924	19	dee keswick	Oct. 29, 2012				Will they implant mandatory microchip id's at the same time? Does anyone at the decision making level realize we already have a severe shortage of healthcare workers? No logic at all.	Neutral	NO	NO	NO	NO			1	0
925	19	GotTheFluShot	Oct. 29, 2012				Please!! Human rights people!! I chose to get the flu shot (and I work in healthcare), I let my teenage children choose if they want the flu shot and I even let my husband choose if he wants the flu shot. I don't drag them to clinic to get it done, if they want it have it they will tell me. Have I gotten the flu since getting flu shots answer is YES but it has only been a small strain that only l…	Positive	YES	NO	NO	NO			1	1
926	19	Simon	Oct. 29, 2012				I have mixed feelings regarding this mandatory flu vaccination for health care workers. I have seen first hand that people still get the flu even once immunized and feel that what health care workers choose to take internally is not something health authority can blackmail them into taking. Some of us take good care of ourselves through exercise, proper diet and rest yet get no recognition for th…	Mixed	NO	NO	NO	NO			1	0
927	19	Donna Fredin	Oct. 29, 2012				I to am against the flu shot!!!! I believe that it does not give you the flu..but it lowers your immune system which in-turn can give you a bacterial infection..I was one of them..back in 2003 I got the flu shot & shortly after I started coughing I thought it was going away but after a month I went to the doctor because I was feeling worse blowing out green cottage cheese mucus [ gross] found out…	Negative	NO	YES	NO	NO			1	-1
928	19	Patricia	Oct. 29, 2012				I have had the flu several times in my life & because of my history of asthma I was extremely ill with each episode. I started getting annual flu shots 3 years ago & I have been much healthier. I think flu shots should be available for people who have medical histories that put them at greater risk for developing severe illness with the flu. People with healthy immune systems do not need flu shot…	Positive	NO	YES	NO	NO			1	1
																FALSE
930	19	Antivaccine	Oct. 29, 2012				Someone I know personally got a serious reaction to a flu shot and hasn't been the same since. Why do you think it hasn't been so successful with health care workers? Is it perhaps because they've seen enough people have reactions to it?	Negative	NO	YES	NO	NO			1	-1
																FALSE
932	19	eddytoronto	Oct. 29, 2012				Lol..Please Understand Many Drs and Nurses I work with in the O.R will Quit before we take this and we will sue The Criminal Government we have...Its NOT a Law until it becomes Law they cant do anything...I have not been sick in 12 yrs...If You eat well and wash you should be O.K...Dont play with Etobicoke General Hospital...	Neutral	YES	NO	NO	NO			1	0
933	19	Laurie	Oct. 29, 2012				No. You cannot force someone to have something injected into them that they do not wish to have. AS regarding the argument about "protection" of patients, IF THE FRAGILE PATIENTS ARE RECEIVING THE FLU SHOTS THEN TECHNICALLY THEY SHOULD BE PROTECTED FROM THE FLU RIGHT? ...And, if they are get the flu, then the shots are not working. We in Canada are allowing our freedoms to be eroded inch by inch …	Negative	NO	NO	NO	NO			2	-1
934	19	Greg	Oct. 29, 2012				Forcing people to put chemicals in their body they do not want? WOW! If I was a hospital worker there is no way they could force me to get a flu shot. Just the suggestion of it....WOW!	Neutral	NO	NO	NO	NO			1	0
935	19	Jon	Oct. 29, 2012				Forced innoculation? How totalitarian is that? The suggestion alone is as Orwellian as it gets. Consider also the health risks many of which are mentioned here. However, there is some evidence that drug companies add cancer virus' to vaccines. Sound rideiculous? Google it if you don't believe. Finally, one suspects that profits for big pharma are at the heart of this obsured suggestion. Nonethele…	Negative	NO	NO	NO	NO			1	-1
																FALSE
937	19	Ange	Oct. 29, 2012				I haven't had the flu in 25 years, I've had colds, even bronchitis once, but not the flu. So WHY would I get a flu shot? I appear to be quite immune to it.	Neutral	NO	YES	NO	NO			1	0
938	19	brenda	Oct. 29, 2012				In the case of do no harm, I gladly get the flu shot every year. I would never live down the knowledge that I gave an elderly resident the flu that ended up killing them. If 8 health care workers get the shot, one death in an elderly person is prevented. those odds push me to do the right thing to get the shot. I do sometimes feel sick with the shot, but it is not a death of someone's loved one. …	Positive	YES	NO	NO	YES			1	1
939	19	Sunny	Oct. 29, 2012				Funny, right in the article it states "they don't get much protection from the flu shot themselves." Seems to be that more and more people know that getting these shots are just not right. So if the health workers/nurses etc. need to wear a mask big deal. Let them. No one, at any time has the right to demand we take these vaccines. It's our choice. Not the law. I'd fight this with every breath I …	Negative	NO	NO	NO	NO			1	-1
940	19	Sam	Oct. 29, 2012				Maybe the hospitals should start with the staff not wearing their lab coats, uniforms with stethoscopes hanging around their necks outside the hospital. Walk down University Ave. in Toronto anyday anytime and thats what you will see. Is this what they call infection control. ? They are taking germs into hospital and also bringing germs from the hospital. I see hospital personel in the supermarket…	Negative	NO	NO	NO	NO			2	-1
941	19	NotMe	Oct. 29, 2012				As a clerk in a hospital who has no patient contact I REFUSE to put something in my body that I don’t want. It is against human rights -morally, ethically, religiously and personally to be forced into anything we don't want regardless of where we work.	Neutral	NO	NO	NO	NO			1	0
942	19	Terry	Oct. 29, 2012				No thank you. You cant force anyone to have the flu shot against their will. This is absurd. Yes, many Drs dont take the shot, I wonder why. The flu shot is nothing more than a marketing tool for the big drug companies. Patients in hospitals and long term care facilities are just as likely to get infections from visitors. There are no rules about visiting until there is an outbreak eg SARS, its a…	Negative	NO	NO	NO	NO			1	-1
943	19	mercedes	Oct. 29, 2012				Funny, they do not mind putting residents with mrsa and other issues with seniors in long term care facilities , knowing many have compromised immune systems, yet they want to force flu shots, how typical. I just don't get it?	Neutral	NO	NO	NO	NO			1	0
944	19	Kv	Oct. 29, 2012				Get a grip. No one is being forced to get a flu shot. If you don't want the flu shot, you have to wear a mask when doing patient care, that is all. Why should I, as a patient or a fellow health care worker be forced to contract your illness?	Neutral	NO	NO	NO	YES			1	0
945	19	pleazu69	Oct. 29, 2012				Let me answer that question with another question. Is it fair to "force" people to put a substance in your body that is known to be cancerous? The flu cocktail has Formaldehyde in it which is a known carcinogen. It also has sulfa drugs, aluminum salts and thimerosal (mercury)- all these substances are very bad and some build up each time you take the flu shot. The government does not know the lon…	Negative	NO	NO	YES	NO			1	-1
946	19	Adamo	Oct. 29, 2012				I don't work in healthcare but we shouldn't be forcing anyone to put a chemical substance into their body. I don't care where you work, that should be a personal choice and frankly, all the people here that are saying that you contracted GB syndrome need to pool together and start a class action lawsuit!	Neutral	NO	NO	NO	NO			1	0
947	19	Johnny	Oct. 29, 2012				The flu vaccine helps to prevent a small fraction of the virus variants floating around every season from getting a good foothold in your body. I've had the flu many times even with the flu shot every season. It doesn't do much to prevent me from spreading a flu bug that I'm fighting (effectively or not). They're relatively pointless vaccines due to their narrow aim (except in the case of some pa…	Mixed	NO	NO	NO	N/A			1	0
948	19	eddie	Oct. 29, 2012				Having contracted a side effect called guilluim berre(sp) I find forced innoculation very troubling. The chances of getting GB is 1 in 100 thousand, and trust me, this is one lottery you do not want to win. I had contracted it in 03 and have not fully regained all my strength even though they said it would go away completely. Follow proper procedures of cleaning your hands and avoiding touching y…	Negative	NO	YES	YES	NO			1	-1
949	19	oneil	Oct. 29, 2012				Absolutely not! Just because these people took jobs in the medical field does not mean they consent to medical experiments on their person. There are conflicting reports on the effectiveness of these vaccines. There are also blatant lies about the safety of these vaccines. Yes they are safe the majority of times; but for that small minority that die or get GBS; the vaccine was not safe. It is wro…	Mixed	NO	NO	NO	NO			1	0
950	19	FearMe	Oct. 29, 2012				This move goes against the religious rights of any health-care worker who believes their body is a temple of God, and should not be contaminated with the filth and harmful substances in these shots. Stay the course, and do not listen to these heathens!	Negative	NO	NO	NO	NO			1	-1
951	19	daprof	Oct. 29, 2012				Funny.. when I worked in hospital O.R. for several years, none of the Doctors I knew would consider getting the flu shot or give it to their own families.. they knew better.. flu shots propaganda is nothing more than a marketing campaign for big pharma. Total junk science that does more harm than good..	Negative	NO	NO	NO	NO			1	-1
952	19	CS	Oct. 29, 2012				As a front line healthcare worker in ER with this already being imposed here in BC, we are not pleased with this mind set and our unions are fighting it. To force someone to take anything into our body is against our basic human rights. It isn't the flu shot per se, it is the mind set that a government can force people to inject things into them or face loosing their job. The flu shot is not anyw…	Mixed	YES	NO	NO	NO			1	0
953	19	s.weber	Oct. 29, 2012				What about people visiting the facilities, how are they going to be policed? This is another shoot from the hip solution which once again hasn't been thought through.	Negative	NO	NO	NO	NO			1	-1
954	19	Dave	Oct. 29, 2012				My wife and I now know 3 people who have apparently gotten Guillain-Barre syndrome from flu shots. Neither of us will ever get one.	Negative	NO	YES	NO	NO			9	-1
955	19	Daveyboy	Oct. 29, 2012				You can't start forcing people to take drugs you freaking goofs. Where does it end once you start down that slippery slope. How would you like it if I whipped a concoction and forced you to take it. How many times have we seen drugs on the market for curing mankind only to find out 5 or 10 yrs down the road it was hazardous to the body. We doctors think they're Gods but there not there freaking h…	Negative	NO	NO	NO	NO			1	-1
956	19	Maria	Oct. 29, 2012				I never had a flu shot in my life, and I'm still here. Rarely get sick...wonder why? (I don't work in Health Care, mind you, but still..why the hype?)	Negative	NO	YES	NO	NO			1	-1
957	19	Ahmet Rasim	Oct. 29, 2012				Current influenza vaccines provide a relatively stable market for manufacturers, which could be disrupted by game-changing influenza vaccines, reducing manufacturers’ desire to support the development of these vaccines.	Neutral	NO	NO	NO	N/A			1	0
958	19	Derek	Oct. 29, 2012				Not to sure where they got their information. But all the hospitals I ever worked at, it was mandatory.	Neutral	NO	NO	NO	N/A			1	0
959	20	T. Surc	Nov. 2, 2012				at Bob Clark Do you know what is in those things? How about mercury based preservatives? How about adjuvents like aluminum hydroxide and aluminum phosphate? how about synthetic adjuvents on top of that. YOU HAVE NO RIGHT TO DICTATE TO ME WHAT TO DO WITH MY BODY OR TO SHAME ME FOR WHAT I DO. I am sorry your I'll but it's not your body and if you believe in freedom or privacy at all you will change…	Negative	NO	NO	NO	NO			1	-1
960	20	Bob Clark	Oct. 29, 2012				I have to use the health care system due to an illness I have. I can not tell you the number of times I have witnessed nurses and doctors going from patient to patient without washing their hands. I get the flu shot every year and have not had the flu. If you work in the health care system you should be mandated to take the flu shot. In every industry there are health and safety regulations that …	Positive	NO	YES	NO	YES			1	1
961	20	mike	Oct. 26, 2012				@ Korie, So you want us to wash our hands, standard operating procedures, before touching you BUT you DON"T use the medical system???????? are you on drugs?	Neutral	NO	NO	NO	N/A			2	0
962	20	X-ray tech	Oct. 26, 2012				Forcing us to get the flu shot or wear a mask is ridiculous. What about all the patients or visitors that come into the hospital. What is done to protect me from these individuals. Hand washing is the key not shots and face masks. This is just a publicity stunt by the health authorities and to say money to pad those executives bonuses.	Negative	NO	NO	NO	NO			1	-1
963	20	korie	Oct. 25, 2012				wear a mask and WASH YOR HANDS in front of me, BEFORE you touch me and i will have no problem with you! i don't get the flu shot, nor does anyone in our family, and we have been flu free for 4 years now (feel a bit run down and have a sauna, every other night, helps get rid of the chill too!) i no longer use the medical system, i found that basic sanitation was being ignored (and sanitizer only a…	Negative	NO	NO	NO	NO			1	-1
964	20	Bob Smith	Oct. 25, 2012				Health Care Workers right to choose whether or not to get a flu shot ends when they give me flu in a hospital because they can't be bothered, or have other objections to getting a flu shot. Remember, this policy requires only that you get a flu shot or wear a mask to protect patients and the general public	Positive	NO	NO	NO	YES			1	1
965	20	James Lynn	Oct. 25, 2012				How can you cite "first do no harm" when there is no harm being done? DO not compare the flu vaccine with sound vaccines that HAVE saved lives.The vast majority of "flu" season sickness is NOT covered by the flu vaccine, that vaccine, (and it's questionable science), rarely gets it right. Where is the harm done by refusing an unfounded medical intervention, public hysteria looking for a quick fix…	Negative	NO	NO	NO	NO			1	-1
966	20	Jake	Oct. 25, 2012				This is like having a Public stoning for those who don't get their Flu shots. Forget about your human rights. The major transmission of disease is through hand contact. How about implementing a policy of random hand swabs to check for hand washing. Then we can put shackles on those who don't obey.	Negative	NO	NO	NO	NO			1	-1
967	20	race	Oct. 25, 2012				Beadlady, you don't understand. This vaccine is riding the coat tails of treatments that work. This vaccine is trash and obsolete before it even enters your bloods stream. You do realize that it was found that the drug companies got to the WHO and were influencing them to play up the H1N1 scare. It was played up to maximize profit and many WHO officials fell under the drug companies spell. You ca…	Negative	NO	NO	NO	NO			1	-1
968	20	Doug ^^^ BC	Oct. 25, 2012				Your flowery post does not negate the fact that you are seriously ininformed "Susan".You would make an excellent politician.You have a knack for "spin".Regardless,I will defend to the death the right of anyone to not be vaccinated.However,when they exercise that right,I have a right to demand that they quarantine themselves when they do get sick.And,I defend the right of patients not to be unnece…	Positive	NO	NO	NO	NO	YES		6	1
969	20	charlotte bee	Oct. 25, 2012				I have no time for public unions but, forcing an uncredible,medical intervention with no long term data on ANYONE is WRONG!!! The "first do no harm" response is really, really weak- considering those opposed are not anti vaccine they are anti poor science- so where is the harm in being a thinker and opposing a useless intervention?- they are not people who kick kittens! they are playing on fears …	Negative	NO	NO	NO	NO			1	-1
970	20	mike	Oct. 25, 2012				i'm not injecting anything into my body, sorry. I'll wear the mask.	Negative	NO	NO	NO	NO			2	-1
971	20	Beadlady	Oct. 25, 2012				This is utterly stupid! Would the tin-foil-hat-wearing people explain to me how vaccinations have virtually rid the western world of many potentially deadly preventable diseases if they are just a pharma business-making oportunity. Please! If you choose a career that requires you to move from one sick person to the next, it is your responsiblity to protect everyone from any contagion you come acc…	Positive	NO	NO	NO	YES			1	1
972	20	penelope	Oct. 25, 2012				right on WEAR THE MASK! please lets start a revolt against this thing... the cochrane evidence reviews say that health care vaccination status has NO effect on transmission of influenza to the elderly patients or affects complications like pnuemonia. a reveiw in 2011 by NG said the same thing..this is based on poor evidence and there is NO long term safety data on this vaccine.	Negative	NO	NO	YES	NO			1	-1		NG
973	20	Susan	Oct. 25, 2012				Kathy - does your husband not get the flu shot? If he got his shot he should be protected right? I think we all know the answer even if he got his shot he is not portected becuase the flu shot does not work. The flu shot only works in 50% of healthy people and less down to 17% in elderly people. Can you imagine if polio only worked at that rate. The flu shot also only works for four different flu…	Negative	YES	NO	YES	NO			2	-1
974	20	Everybody is getting a mask!	Oct. 25, 2012				Yeah, WEAR THE MASK, because this way EVERYBODY who visits the hospital will know how many doctors and nurses won't endorse that crap. I haven't taken a vaccine in 20 years. I hadn't had a flue in probably 7 or 10 years. My own mother in law who is a leading obstretician refuses to take it. Are you sure you want to force the mask? When the patients see nothing but masks then they will refuse as w…	Negative	NO	NO	NO	NO			1	-1
975	20	xray	Oct. 24, 2012				Having to legislate to make sure sales do not drop further for big pharma is not the way it should be going at all. Naming the US as an example to follow doesn't seem like a very convincing argument for implementation of this invasive fascist like law. The US is totally in the drug dealers pockets. It is embarrassing for the government when even people who work in the health service don't buy thi…	Negative	NO	NO	NO	NO			1	-1
976	20	Timetrvlr	Oct. 24, 2012				The very definition of "health care worker" includes the concept of "first, do no harm". How can health care workers be doing their job properly if they are exposing their patients to the flu? I say that if you don't believe in the value of flu shot protection, leave your high-paying trade and find another occupation where you won't harm people!	Positive	NO	NO	NO	YES			1	1
977	20	John	Oct. 24, 2012				Yet another reason to despise unions. Union president Reid Johnson said while they encourage members to get the flu shot, people ultimately have the right to make their own health choices. Sorry not when infectious diseases are involved. Do they also have the right not to wash their hands?	Positive	NO	NO	NO	YES			2	1
978	20	ak	Oct. 24, 2012				Why don't they let the satanists inject them with mercury? These must be very crazy people not to roll over and die for Satans government pharmaceutical soft kill murderers.	Negative	NO	NO	NO	NO			1	-1
979	20	Tired of the BS	Oct. 24, 2012				Pick a or b or look for work. I hear china has so reasonable medical staff	Negative	NO	NO	NO	NO			1	-1
980	20	Martin Aller-Stead	Oct. 24, 2012				The Canadian community at large has the reasonable expectation that health-care workers will be leaders in health-preparedness, and not put themselves at risk of having to take a load of time off because they become ill from something that is either quite preventable OR able to be minimized by the prudent use of a safe and acceptable flu shot. I understand the queasiness about privacy rights, but…	Positive	NO	NO	NO	YES			1	1
981	20	T Houghton	Oct. 24, 2012				It speaks volumes of the efficacy and safety of the vaccine if less than 50% of health care workers partake. Much to the disappointment if big pharma, i'm sure.	Negative	NO	NO	YES	NO			1	-1
982	20	tryingtostayhealthy	Oct. 24, 2012				The workers can still make their own choice. That's the point of this. They can either get a shot, or wear a mask. If they don't feel comfortable with either option, perhaps healthcare isn't the best field for them to be working in anyway. This is a non-issue.	Neutral	NO	NO	NO	NO			1	0
983	20	Retired nurse	Oct. 24, 2012				Not getting the flu shot is the right of your own health choices - not wearing a mask if you opt out of the shot is pure stupidity - they have a choice - shot or mask ' Duh - doesn't seem much of an issue!! Unions are a pain in the ass!	Positive	NO	NO	NO	NO			1	1
984	20	Kathy S	Oct. 24, 2012				My husband has a serious lung condition and coming into contact with the flu could easily put him in a situation that jeopardizes his life. Get the shot or wear a mask - what's the problem - you're either working for the good of the people or you only care about yourself. And it is that simple!	Positive	NO	YES	NO	YES			1	1
985	21	Tania J	Aug. 28, 2012				Canadian Nurse and Jeweliete, As a health care professional, or as a human being, do you just swallow everything your "boss" tells you because you think it's true? I ask you to put your rage aside and critically examine the evidence based medicine on this issue. Health care workers are not cruel or irresponsible in their hesitancy to vaccinate..indeed, they are resistant to get the vaccine becaus…	Negative	NO	NO	YES	NO			1	-1		Cochrane
986	21	steve	Aug. 24, 2012				Hmmm, smarten up or get another job. To me this does not sound like a solution. If people believe that it is logical that all health care workers get a flu shot then that is great, we are protected BUT what about the general puplic? If we are truely wanting to protect the public we would make it mandatory that all patients we touch regardless of age, race, religious beliefs, alergic reation or pe…	Mixed	YES	NO	NO	NO			3	0
987	21	SSH	Aug. 24, 2012				As a society we are rapidly bubble wrapping ourselves right into extinction, not to mention our Rights. Especially here in B.C. under our power tripping "you will do what we tell you to do" government.	Negative	NO	NO	NO	NO			1	-1
988	21	Nurse Betty	Aug. 24, 2012				What are the nurses going to do? Call in SICK when they have reactions to the shot? I would! No one can force you to do anything that may harm you. This is Canada, not China.	Negative	NO	NO	NO	NO			1	-1
989	21	Doug ^^^ BC	Aug. 24, 2012				There are resolutions for this suggestions.Of course every person must have the right to refuse a flu shot.No one is going to FORCE anyone to have a shot.But what employers can do,is simply hire people who will either get the shot,wear masks that protect patients,or STAY HOME.And do that,ON YOUR OWN DIME.My nephews wife is a nurse at childrens hospital,and even if there is a hint she is ill,they …	Positive	NO	YES	NO	NO	YES		6	1
990	21	Balanced	Aug. 24, 2012				I'm sorry, but it is abhorrent to force an individual to inject themselves with anything, in my opinion. Miss (or Mister) Canadian Nurse, keep in mind that the best and brightest minds in Canada still do not have psychic abilities that determine which flu strains will dominate throughout the season - 9 months into the future? Historically, only 10% of actual flu viruses that go around are include…	Negative	NO	NO	YES	NO			1	-1
991	21	cranky lab staff	Aug. 24, 2012				The most abhorrent part of this program will be the need to wear stickers that identify whether you've chosen to have the shot or not. So much for keeping your health decisions private. As a side note, this only applies to staff who contact patients. Research and admin staff are not being required to follow this, but are encouraged to do so.	Neutral	NO	NO	NO	NO			1	0
992	21	steve	Aug. 24, 2012				As a front line health care professional, it is abhorrent to me that any front line healthcare worker would be essentially forced to submit to a vaccination. The flu can be significant for parts of the population but those that are susceptible have the option to be vaccinated to protect them. Are there any documented cases of health care providers giving a patient the flu? Generally we are the on…	Mixed	YES	NO	NO	NO			3	0
993	21	Sailor Girl	Aug. 24, 2012				The best and the brightest, who are they; Government's researchers? Recently is was publized that flu vaccines are 50-65 % effective depending age group and immunity levels. And flu vaccines aren't safe. In Scandinavia people are compensated after swine flu vaccines caused severe symptoms in some children and adults; in unusually large amounts. This alone gives the right for any health care worke…	Negative	NO	NO	YES	NO			1	-1
994	21	Joe	Aug. 24, 2012				Hey Canadian Nurse. The aren't just going to force nurses you know that right? ALL staff means all staff. Community office workers to the laundry staff, so no, we're not "getting out of medicine" to please you for not injecting this into our bodies thank you very much.	Negative	NO	NO	NO	NO			1	-1
995	21	CanadianHealthCareWorker	Aug. 24, 2012				As a health care worker myself, I find it abhorrent that my employer would force me to inject something into my body that i didn't want injected into my body. For those who don't know, the vaccine each year consists of dead virus strains (up to 3) of the PREVIOUS years flu strains. NOT going to help you when the NEW and improved strain floats around the next year, WILL IT? SHEESH!	Negative	YES	NO	NO	NO			1	-1
																FALSE
997	21	CanadianNurse	Aug. 24, 2012				As a nurse myself, it is abhorrent to me that any front line healthcare worker would refuse a vaccination. You are placing your patients at risk. The best and brightest minds in medicine have done the research that proves vaccines are safe and effective. The only rationale for refusing a shot is allergy. Don't believe in vaccines? Get out of medicine. There are plenty of bright and properly educa…	Positive	YES	NO	NO	YES			1	1
998	21	Jordan	Aug. 24, 2012				No one should be forced to inject material into the blood. I would quit working in the Health Care field if I lived in BC	Negative	NO	NO	NO	NO			1	-1
999	21	HUH???	Aug. 24, 2012				Jeweliete That sounds like YOUR PROBLEM, not the nurses. Grow up. Become a hermit.	Neutral	NO	NO	NO	NO			1	0
1000	21	nursie	Aug. 24, 2012				And if you are a healthcare worker who cannot have the vaccine, ORS and other allergies, then you will not ever have the vaccine. As for death by flu, sorry Charlie. Everyone dies of something, and often we KNOW that the flu vaccine does NOT match the flu that our patients are getting. So have the vaccine. It is NOT 100% effective. May the rights of the individual prevail.	Neutral	NO	NO	NO	NO			1	0
1001	21	Nurse	Aug. 24, 2012				Some don't want the flu shot - then wear a mask!!	Neutral	YES	NO	NO	YES			3	0
1002	21	Tom	Aug. 24, 2012				As a health professional, I DO NOT want to be FORCED to expose myself to the risks of yet another injection.	Negative	YES	NO	NO	NO			2	-1
1003	21	WriterLinda, RCA	Aug. 24, 2012				If you are asthmatic you CANNOT have the flu shot. It interferes with the meds.	Neutral	NO	NO	NO	NO			1	0
1004	21	jeweliete	Aug. 24, 2012				I am one that if I get the flu, I become deathly ill for a long period of time and it usually develops into pneumonia. No one is allowed in my home, sick or without the flu shot because of this....and yet these nurses want to jeopardize my life by refusing the shot...and they are the first line of medical defence? Unconscionable! And for the record, a mask does NOT protect people from viruses or …	Positive	NO	YES	NO	YES			1	1
1005	22	Cynthia M Rice	9 months ago	5		5	I think the system, as well as our health is now relying way too much on a vaccine that is a dart shot at best. You cannot guarantee that is the flu that will hit, maybe several strains will hit and the flu shot doest cover them, if it even really covers them in the first place. Many get the shot and still get good and sick. The issue is, that we are being forced into the shot, its not a choice. …	Negative	YES	NO	NO	NO			1	-1
1006	22	Anne	9 months ago	3		3	How does Dr. Kendall intend to prevent the spread of influenza from the unvaccinated public who come and go from care facilities and hospitals? Enforce mandatory vaccination? Influenza vaccination of healthcare workers is not as effective as we are told. Two reports from the Cochrane Collaboration Influenza vaccination for healthcare workers who work with the elderlyhttp://tinyurl.com/6ey5...Phys…	Negative	NO	NO	YES	NO			2	-1		Cochrane
1007	23	Surinder Bain	Dec. 7, 2012				Sounds like fascism to me. hmmm this sounds like something happening in Nazi Germany during the war...Marking those who don't fit in with the "regime" with stars of davids or pink triangles, lies and misinformation being spread to the public, scapegoats being held up to blame for the woes of the world, people encouraged to rat out their neighbours...Where does this end? Should we vaccinate everyo…	Negative	NO	NO	NO	NO			1	-1
																FALSE
1009	25	Bill Wollam	Sep.3, 2012				submitted to the editor by email: I worked in the health care industry for ten years as a cook. Half the staff refused these flu vaccines for reasons which readers might be interested to know. The vaccines have side-effects. I talked to a number of my co-workers who said they contracted the flu immediately after having been vaccinated; while a few others had adverse reactions. Why would anyone wa…	Negative	NO	NO	NO	No			1	-1
1010	26	Andrea Desantis	6 months ago	4		4	Hey Subutai, instead of dogma and sanctimony, heres' some real evidence. Oh wait! its not as dramatic as healthcare workers willfully snuffing out old ladies, its dry stuff like facts and science, things that you and the government dont need to formulate opinions right? http://health-evidence.ca/arti...https://sites.google.com/site/...http://hicprevent.blogs.ahcmed... 4	Negative	NO	NO	YES	NO			5	-1		Health-Evidence Google Sites HIC Prevent
1011	26	Andrea Desantis	6 months ago	7		7	Wow,this article is filled with utter lies. First of all, Susan Duncan is not a scientist. She is a robotic mouthpiece regurgitating rhetoric for a government who has gone to deceitful efforts to force this scientifically quesitonable agenda. First of all there is ABSOLUTELY no evidence that the flu shot protects at 70-90% that is an utter lie. See Osterholms CIRAP evidence review. He looked at 5…	Negative	NO	NO	NO	NO			5	-1
1012	26	Ty Too	6 months ago			0	If they refuse to get a flu shot then I should be able to sue them if I or a relative gets the flu from them while in a hospital. Refusing to take reasonable steps to prevent yourself infecting patients is the very definition of neglience. Getting the flu while sick in hospital kills hundreds of people every year. If it was anything else (say a doctor using unsterile equipment) there would be an …	Positive	NO	NO	NO	YES			1	1
1013	26	Andrea Desantis	6 months ago	1		1	he he you're funny1	Negative	NO	NO	NO	NO			5	-1
1014	26	Guest	6 months ago	1		1	How about if I get the flu from you while in hospital when I'm sick then I should be able to sue you for not getting the shot. You did not take reasonable steps to prevent from infecting me. Why don't you go ahead and wear a badge like Jews to the chamber. You are neglience.1	Negative	NO	NO	NO	NO			21	-1
1015	26	tinslatee	6 months ago	8		8	They tried to intimidate the workers to get the shot, that didn't work and they had no legal ground to do so, so they backed off. That is the translation there. The nurses don't want to get the shot because they read the inserts every day and know what chemicals are in them. Mercury, formaldehyde, msg, aluminum and the list goes on. It is one giant toxic soup pawned off on the public as loving an…	Negative	NO	NO	NO	NO			8	-1
1016	26	Iwantoffthisride	6 months ago	1		1	Precisely! When HC and big pharma are pushing hard for something involving vaccinations you can be sure it's about $$$. Look at the HPV vaccine for young girls. 95% of those infected never even get cervical cancer. Seems a little strange then to see such heavy pressure, and in some US states a mandate, to vaccinate all these young girls with a controversial and risky vaccine.1	Negative	NO	NO	YES	NO			1	-1
1017	26	tinslatee	6 months ago			0	you are very correct. And wait, its just starting, but the same push for the hpv vaccine is about to start for young boys too. That's right, they are now pushing to inject that stuff into young boys. Over 90% of cervical cancer happens in third world countries. That's because poor diet is the trigger. Lack of folic acid and B12 in ones diet allows the cancer to grow. Diets low in those two things…	Negative	NO	NO	YES	NO			8	-1
1018	26	Subutai	6 months ago	1		1	Tell us again where you got your degrees in medicine and bio-chemistry?1	Positive	NO	NO	NO	YES			4	1
1019	26	Quibbler	6 months ago	1		1	Agreed. Future problem as I see it? A judiciary owned and operated by the same entities who own and operate Health Canada...where your rights and the truth, are mere roadbumps on the highway to Pharma heaven.1	Negative	NO	NO	NO	NO			5	-1
1020	26	Quibbler	6 months ago	1		1	Ya know how to get immunity? REAL immunity? By getting the bug. These shots - and others like them - do not confer immunity, they will however make the duration of the flu when you do get it, shorter, maybe. As for the wearing of masks - look at it another way...not only is the wearer protecting you from the possibility of a bug being passed to you...they're protecting themselves from your bugs p…	Mixed	NO	NO	NO	NO			5	0
1021	26	Andrea Desantis	6 months ago	2		2	Abosolutely Quibbler. After having influenza he/she will be able to use the immune system to produce antibodies against the viruses that inevitably recirculate year after year. Influenza has been with us for a very verylong time. Do you remember everyone vaccinating and being gripped in fear when you were a youngster? No, we let viruses happen, we let our wonderful bodies provide us with lifelong…	Negative	NO	NO	NO	NO			5	-1
1022	26	Subutai	6 months ago	2		2	You get real immunity by getting the bug... Great idea! After all it worked so well with the plagues, malaria and smallpox! Millions of people died but the survivors had acquired immunity! That is probably what the white invaders told the American aborigines: don't worry, a bit of smallpox is good for you! I hope that you and tinslatee try it when the next SARS epidemic comes over, or Ebola... Bu…	Positive	NO	NO	NO	YES			4	1
1023	26	Andrea Desantis	6 months ago			0	wow subutai, hate to tell you, we aren't anti vaccine, we are anti poor science. if the influenza vaccine worked, we'd take it. Smallpox kills,and thanks to science, its been eradicated..It is a low virus variant that is easily targeted for vaccination. Susan Duncan has been smoking some serious bud if she thinks a shifting, drifting, promiscious virus like influenza can be eradicated. BTW, Influ…	Negative	NO	NO	YES	NO			5	-1		CBC
1024	26	IamSiam	6 months ago	6		6	It is more the threat of disciplinary action up to and including dismissal for non-compliance and a persons right to choose. It's about principal, the Policy is unethical and self-serving. As if the word of the Employee is not enough, they are forced to fill and sign a receipt from Infection Control, wear an indicator and sign a department form displayed for co-workers to exam and identify others…	Neutral	NO	NO	YES	NO			5	0
1025	26	Subutai	6 months ago			0	Wait! There's more! http://www.forbes.com/sites/st...	Positive	NO	NO	YES	YES			4	1		Forbes
1026	26	Subutai	6 months ago	2		2	It is sad to see that so many health workers don't have the smarts to realize that vaccination is as important for them as for their patients. By refusing to get those shot they are putting lives in danger, as argued here http://www.slate.com/blogs/bad...	Positive	NO	NO	YES	YES			4	1		Slate
1027	26	Ben Dover	6 months ago	1		1	I guess 'philosophical issues' take precedence....(sigh)1	Positive	NO	NO	NO	YES			3	1
1028	27	Vuse	7 months ago			0	When you're paid by the state, you're considered owned by the state-socialism at it's finest. Individual rights be dammed, it's the collective that matters. Nurses are not the only ones pressured to get a flu shot by their employer.	Negative	NO	NO	NO	NO			1	-1
1029	27	Dalou	7 months ago			0	I'm not sure socialism is the root cause here. The same policy is spreading in the US medical community, and the Americans are about as anti-socialism as you can get in the first world, especially their healthcare system.	Neutral	NO	NO	NO	N/A			2	0
1030	27	MoreorLes	7 months ago			0	Well now, a well respected and qualified nurse wrote a letter to the KDN on August 29th, and stated very clearly her opinions regarding choice when it comes to being a public servant to their community. I whole heartidly agree with this nurses opinions. As follows: http://www.kamloopsnews.ca/art...	Positive	NO	NO	YES	YES			3	1		Kamloops News
1031	27	Dalou	7 months ago	3		3	Vaccines are currently being seen as being a task that infringes on personal rights, but realistically we are infringing on the rights of our clients/patients by not getting one. I think that's a stretch. Where is it stated the public has a right to be free of germs? I mean, it would be nice, but a RIGHT?! But I admit I don't understand the new hysteria over the flu, which seems to have increased…	Neutral	NO	NO	NO	NO			2	0
1032	27	IamSiam	7 months ago	1		1	It is certain Nurses are not capable nor qualified to clear a bedside table. I certainly do not respect a Nurse that states his or her opinion in such a public manner regarding Flu shots.1	Neutral	NO	NO	NO	NO			5	0
1033	27	MoreorLes	7 months ago			0	Not this nurse, your not even close in your accusation made regarding her particular professional accumen.	Neutral	NO	NO	NO	N/A			3	0
1034	27	IamSiam	7 months ago			0	Good. I was looking for a rise. My apologies for being crass. What I would be capable of doing is wearing a mask while picketing even though I did get a Flu shot. It will not contravene Bill C-309 and the public will get the point.	Neutral	NO	NO	NO	NO			5	0
1035	27	Dean Gilbert	7 months ago	7		7	I don't know about anyone else, but if you are required to get a shot OR wear a mask, then getting a shot is NOT mandatory!7	Neutral	NO	NO	NO	N/A			1	0
1036	27	muttonbuster	7 months ago	9		9	Last year I got the flu shot and within a couple of hours of returning home, I experienced what I believe was an allergic reaction. I had a burning sensation all over and was sweating heavily while shaking profusely and actually feeling very cold inside. I took a couple of Benadryl tabs and crawled under a pile of blankets and slept for 12-13 hrs. I felt better the next day except for some stiff …	Negative	NO	YES	NO	NO			1	-1
1037	27	MoreorLes	7 months ago			0	You are not a nurse required to work with the public at large, and you are not being told by your employer that you must get a flu shot - because of that very fact - the public. IHA has stated - for the patient, the pro outweighs the con.	Positive	NO	NO	NO	YES			3	1
1038	27	IamSiam	7 months ago	1		1	Eggs-actly! This is a Human Rights issue and could go all the way to the Supreme Court, unless the Dictators go to jail for Health Care fraud first.1	Negative	NO	NO	NO	NO			5	-1
1039	27	EllynBleu	7 months ago	8		8	Many people I know who have taken their flu shots, have been much sicker than those who haven't had the shot. I have never had a flu shot though I have been pressured by health officials, and have never been sick with the flu. Some people's immune system apparently works better than others. No need to force the shots, let them wear the masks.8	Mixed	NO	YES	NO	NO			1	0
1040	27	Ben Dover	7 months ago	5		5	...sigh...get a shot or wear a mask...simple.5	Positive	NO	NO	NO	YES			3	1
1041	27	IamSiam	7 months ago			0	Simple is wearing a mask. Be an alarmist and wear a mask to protest and go to jail for concealing your face. Wear that mask on the picket line. Headline reads: Health Care workers go to jail for concealing faces with masks during strike.	Negative	NO	NO	NO	NO			5	-1
1042	27	Grouchy1	7 months ago	8		8	Getting a flu shot may help you in not contracting the flu, but what I don't understand about this ultimatum from IHA, is how they figure that a flu shot will stop the germs from hitch hiking on you and rubbing off on someone else. This has to be one of the stupidest ideas to come from government lately.8	Positive	NO	NO	NO	NO			8	1
1043	27	Quibbler	7 months ago	5		5	It will only help if the flu you're exposed to is the same virus that's "going around this year", and even then it may not stop you from getting it - the duration of the flu may well be shorter however. The whole thing is a guessing game, with questionable results imo. I've been better off by making sure I've got enough vitamin D3, lots of sleep, leaving sugars and sweets alone, exercise in fresh…	Negative	NO	YES	NO	NO			5	-1
1044	27	C.B. Villeneuve	7 months ago	1		1	Where did anybody in favor of the flu shots say that they "... will stop the germs from hitch hiking on you and rubbing off on someone else..."? Where did you read that?1	Neutral	NO	NO	NO	N/A			1	0
1045	27	Grouchy1	7 months ago	2		2	Those are the implications in what IHA is saying. They are acting like the flu shot is the ultimate protector of all who come in contact with the flu , and that breathing is the only way it will be passed on. All I am saying CB, is that there other ways of passing on the flu that the shot will not stop.2	Positive	NO	NO	NO	NO			8	1
1046	27	lrem22	7 months ago	3		3	All of the nurses I know, got a flu shot because you're they care about the patients they treat and many of them would have gotten it regardless and have in the past without being ordered too. The problem here is the union, looking for something to do.3	Positive	NO	YES	NO	YES			1	1
1047	27	Quibbler	7 months ago	5		5	The problem here is people assuming they know what is best for others - whether they like it or not. The majority of nurses I know have not accepted the shot, and will wear a mask instead. In any event, it's rather simple: Get the shot - or wear a mask. No union necessary.5	Neutral	NO	YES	NO	NO			5	0
1048	28	swiftsure	10 months ago	1		1	with protection ranging between 40 and 80 percent Really? I seem to recall reading an article last fall that said the actual protection rate among healthy adults was around 15 per cent, far less than the drug companies have been advertising. Hmmm, imagine that.1	Negative	NO	NO	YES	NO			1	-1
1049	28	nofabians	10 months ago	4		4	Does anyone else find it ironic that front line workers, aware of the risk/benefit ratio of a useless vaccine are refusing (there are very real and potentially very serious risks from "good" batches" let alone the potential for disaster from "hot lots")? Perhaps Dr. Kendall should use the double blind placebo controled studies he must surely have filing cabinets full of to demonstrate safety and …	Negative	NO	NO	NO	NO			2	-1
1050	28	rocketman22	10 months ago	3		3	What they do not tell you is the success rate in "matching" the influenza strain. WHY ?? Because they never get it correct rendering the flu shot completely useless. Don't take my word, look it up for the facts behind the success rate of flu shots. You might be surprised.3	Negative	NO	NO	NO	NO			1	-1
1051	29	tinslatee	9 months ago	2		2	I might add, the real criminality is how they push these shots in the schools. And there is seldom an eyebrow raised or a word of caution given to the students from any of the faculty. But when the same government controls education, medical, environment, etc through their endless ministries . We are truly being ruled by appointed "Experts". Communist Russia had Zars and we have government expert…	Negative	NO	NO	NO	NO			8	-1
1052	29	Meandjo	9 months ago	1		1	And on, and on, and on it goes! Hey, why not just ask a couple of questions...one, do you want a flu shot, yes or no? If yes, do you want to receive it from a health care worker who has already recieved theirs, yes or no? End of debate.1	Neutral	NO	NO	NO	N/A			1	0
1053	29	boblarge	9 months ago	5		5	I wont ever take that shot again, and I believe forcing the nurses to is against peoples rights! I hope they fight it and make these idiots look like the fools they are! After that joke they pulled on us with the last big scare, no wonder nobody takes this serious any more! I do believe its a scam by the big drug companies and I'm sure these administrators and politicians that listen to them find…	Negative	NO	NO	NO	NO			1	-1
1054	29	angelhands	9 months ago	8		8	Because the government gets sold a bill of goods by the pharmaceutical companies. the swine flu died a quick death with Canada having bought hundreds of thousands of doses that are now expired and have to be destroyed.. Nurses see for themselves how little effect the flu shots have, many opt not to have them due to some debilitating side effects that some people have suffered. Keeping your vitami…	Negative	NO	NO	NO	NO			1	-1
1055	29	tinslatee	9 months ago	10		10	But there is no money to be made off healthy critically thinking people...sigh...you are totally correct. We are treated like mushrooms by government and media, kept in the dark and fed BS 3 times a day.10	Negative	NO	NO	NO	NO			8	-1
1056	29	tinslatee	9 months ago	11		11	Government officials in general avoid these shots like the plague . They are laced with mercury, formaldehyde, squalene just to mention a few of the toxic ingredients . They do far more damage than any good the pharmaceuticals claim they do. There are no safe levels of exposure to mercury and the only thing more toxic is plutonium . Yet the Government is on a mission to force people to inject thi…	Mixed	NO	NO	NO	NO			8	0
1057	29	Grouchy1	9 months ago	1		1	This is the best link I have found so far that tells us the ingredients in most flu vaccines.http://www.healthscents4u.com/... I cannot find any mention of Mercury,Squaline, Plutonium. Most do have formaldehyde in them though. Why , I am not sure. Most sites say that the vaccine is not effective on the very young nor the very old and do some good for the rest of us.1	Neutral	NO	NO	YES	N/A			8	0		Healthscents 4 U
1058	29	nofabians	9 months ago	3		3	Yo grouch, would you believe that in a private conversation with the head of of a G7 country national vaccine program I asked him which doses he took. He said the only one he, his wife, or any of the children had ever recieved was small pox and that was because his family traveled alot and it was the only one that was worth the risk...given the horror of the disease. He had two PhDs and was progr…	Negative	NO	YES	NO	NO			2	-1
1059	29	tinslatee	9 months ago	1		1	http://www.generationrescue.or... 1	Negative	NO	NO	YES	NO			8	-1		Generation Rescue
1060	29	Taktanka	9 months ago	2		2	Here we go again with comparing everything to the Nazis. Haven't we kicked that dead horse enough already.2	Neutral	NO	NO	NO	N/A			1	0
1061	29	tinslatee	9 months ago	5		5	Its apparent you don't find forced medication of a select group of the population unusual but I certainly do. Its just sad most people are already too far gone to see the criminality in the government taking control over a person's most personal and private possession, Their Body.5	Negative	NO	NO	NO	NO			8	-1
1062	29	Grouchy1	9 months ago	1		1	I'm sorry , but I find your rant a tad hard to believe. Where are the links to the info you claim here ?1	Positive	NO	NO	NO	N/A			8	1
1063	29	Quibbler	9 months ago	6		6	It's not a rant per se Grouch, the author is telling the truth and finding it is pretty much instant in Google. I'm not sure if it's the same in Canada as it is in the US...but no one is allowed to sue vaccine makers even if the cause of illness/death can be proven to be vaccine related. Imagine that. XYZ Co. makes a vaccine that kills your adorable grandchild...and there's not a damn thing you c…	Negative	NO	NO	NO	NO			5	-1
1064	29	Grouchy1	9 months ago			0	See my reply to tinslatee above Quibbler. It seems to me that he/she is one of those people that are opposed to all vacinations , even though they have proven to be effective in keeping many diseases under control, if not almost erradicating some. So far , all I have found on sueing vaccine makers, is that you cannot in the US. Info for Canada is hard to find.	Positive	NO	NO	NO	N/A			8	1
1065	29	Grouchy1	9 months ago			0	I will look into it Quibbler. I was more concerned about the ingredients that tinslatee is claiming are in the vaccines.	Positive	NO	NO	NO	N/A			8	1
1066	29	tinslatee	9 months ago	3		3	All one has to do is ask for the vaccine package insert to obtain the ingredient list. Some of the more common ingredients are Aluminum which increases risk Alzheimer's. Egg/peanut proteins which add to food allergies. Formaldehyde and mercury which are neurotoxins . MSG which is a carcinogen. And the list goes on and on. It is one nasty cocktail which the sheep have been brainwashed to stand in …	Negative	NO	NO	NO	NO			8	-1
1067	29	Richard_Delmar	9 months ago	1		1	Excellent, informative letter!1	Negative	NO	NO	NO	NO			2	-1
1068	29	Ben Dover	9 months ago	4		4	....sigh.... geez, just wear the mask or get the shots...or get fired. Next !4	Neutral	NO	NO	NO	YES			3	0
1069	29	Grouchy1	9 months ago	4		4	Yes, and start washing your hands between patients. A mask is no good if you have viruses all over your hands and keep touching everybody.4	Positive	NO	NO	NO	YES			8	1
1070	29	choasinadancingstar	9 months ago	2		2	you're a simpleton...any nurse with a grain of salt already knows this....Do you have a life outside this forum?2	Neutral	NO	NO	NO	N/A			1	0
1071	29	Grouchy1	9 months ago	1		1	Next time you're in a hospital, try paying attention to what actually happens around you.1	Positive	NO	NO	NO	YES			8	1
1072	29	Nolongermiddleage	9 months ago	7		7	So is this just the nurses..are admitting staff required to do the same? How about EMT personnal? And if we are having a/continuing with a nurse shortage do your think laying off or suspending them will make it any better? It sounds like the goverments way to cut costs by "saying" its for your own good...again.7	Neutral	NO	NO	NO	NO			1	0
1073	29	Richard_Delmar	9 months ago	8		8	The nurses are aware of how dangerous a health risk the shots are. Why do you not tell the public?8	Negative	NO	NO	NO	NO			2	-1
1074	30	April Levine	Aug. 29, 2012	3			Mr. Foulds, Take a look to your left any time you drive up to the hospital grounds. You will see various numbers of hospital staff smoking to their heart's content. They too know ( or should know- as you put it) that smoking leads to many of Canada's leading health concerns. The truth is we live in a democratic society that gives is the freedom to choose what we do or do not allow near, on, or in…	Negative	NO	NO	NO	NO			1	-1
1075	30	Kortney Story	Aug. 29, 2012				I saw this - I'd be so mad if I worked in healthcare!	Neutral	NO	NO	NO	NO			1	0
1076	30	Christopher Foulds	Aug. 30, 2012				April: The POINT of my column is this: This debate is NOT about the health-care worker; it's about the patients to which they tend, many of whom have immune systems so compromised that the common flu can and does kill them. This is about the patients, not the health-care workers. I submit if a health-care worker feels vaccines are unsafe, then that health-care worker should not get immunized. On …	Positive	NO	NO	NO	YES			1	1
1077	30	Dana Huggett	Sep. 30, 2012	1			The point, Mr Foulds is that it is against humans rights to force someone into injuecting something into their bodies if they feel that it is not right for them (especially if it is an educated decision). Nurses are being told they would be sent home without pay if they will not be immunized and we see that as bullying. They are forcing us to choose between feeding our familiies and getting the i…	Negative	YES	NO	NO	NO			1	-1
1078	31	Laura-Lee Hagan-Chadwick	Oct. 30, 2012	1			fomenting fear? What about the harmful side affects? What about the harmful ingredients? This proves the truth is getting harder to hide. Please investigate before you vaccinate the life you save could be your own. Please at least ask to read the vaccine insert before hand. The list of side affects as well as a list of ingredients are all there. Dr.'s are not volunteering this information....YOU …	Negative	NO	NO	NO	NO			1	-1
1079	31	Shannon Underwood	Oct. 29, 2012				Being at risk due to the Health system employees failing to get a shot is not acceptable. Let them skip the shot and be identified so others can take precautions as well is a reasonable compromise.	Neutral	NO	NO	NO	YES			1	0
1080	31	Alexis Ham	Oct. 29, 2012	1			Perhaps the less than 50% vaccination rate is because the health professionals are more aware of the risks / lack of efficacy of vaccination than the general public?	Negative	NO	NO	NO	N/A			1	-1
1081	31	Margaret O'Hara	Oct. 26, 2012	1			having a vaccine wont stop people from carrying the actual germ , they just might not get sick themselves. why not enforce a stricter hand washing routine.	Positive	NO	NO	NO	NO			1	1
1082	32	dorothy	26 weeks ago				This is not the first time the flu shot has been required. The difference was that this time, employers actually tried to enforce at least one contract, which has a provision entitling emplopyers to insist that staff get vaccinated. This annual whining is tiresome in the extreme to those who don't have a problem getting the shot. I do not have a lot of respect for employers who buckled under for …	Positive	NO	NO	NO	YES			4	1
1083	32	zalm	26 weeks ago				most surprising...to hear this coming from you, dorothy. Your independence is valued - surprising to hear valid questioning written off as "attitude". I'm not usually a fan of Cassels, but he does connect the dots here just the way I've read it elsewhere, http://focusonline.ca/?q=node/447 Cassels says the same things that the daughter of a coworker who worked under Jim Wright at the Therapeutic i…	Positive	NO	NO	YES	NO			1	1		Focus Online Therapeutic Initiative US Health & Human Services Cochrane
1084	32	mcdull	26 weeks ago				I hope that you can all pick up Gord Macdonald on NW Friday. It seems that we ahve to get the nurses these shots because of all those flu related deaths. Nothing about all those dificile C deaths and infections because of how poorly cleaned our remaining hospitals are. But like all mainstream right wingers in print or on the radio we must ignore these.	Neutral	NO	NO	NO	N/A			1	0
1085	32	Van Isle	26 weeks ago				Are the health care authorities now are going to insist that all hospital visitors have flu shots too? And if they do, how's it going to be enforced?	Neutral	NO	NO	NO	NO			1	0
1086	32	cariboocooper	26 weeks ago				i don't quite get it, other than the union has to bash everything. Health Care workers should be more concerned about the health of the people they treat but it seems not so... get a shot, get over it.	Positive	NO	NO	NO	YES			1	1
1087	32	handhygieneprotects	26 weeks ago				What money could have been saved with more healthcare workers questioning the validity of such a massive attempt at coercing such a personal choice. Thank you *Palm, Most Surprising for doing your research and not jumping on the bandwagon, (remember H1N1 when they stopped even sending the sputum results because of conflicting results? ) *Dorothy and *Cariboocooper- wash your hands- you might get …	Negative	YES	NO	NO	NO			3	-1
1088	32	brendanshields	26 weeks ago				BCNU press release and Tyee article is very misleading on facts The BCNU might of come out and announced that the province reverses the flu policy but I am here to tell you and your readers that they had little if nothing to do with making it happen. It behooves your journalists to dig a little bit deeper before regurgitating their misleading press release on this. Allowing the BCNU to take credi…	Neutral	YES	NO	NO	N/A			1	0
1089	32	handhygieneprotects	26 weeks ago				credit monger BS: Region 4 Director, As a member of a 38,000 strong union "it needs to be stressed" Mr HSA that nurses had a huge voice as frontline workers in the reversal of this poor mandatory immunization effort. BCNU launched their own grievance early and most importantly it is not who finally succeeded in having a consequence driven policy with an absence of high quality evidence rescinded,…	Negative	YES	NO	NO	NO			3	-1
1090	32	badpuppy	26 weeks ago				this is a good thing Frist of all break it up handhygiene and brendan, I am an RN who has been livid about this thing from the get go and it was indeed HSA who stepped up to the plate first on this one. However, kudos go to everyone, its a collaborative win. First,to the public and the sanctimonious healthcare workers who truly believe that non vaccinated workers are killing the elderly - The not…	Negative	YES	NO	YES	NO			4	-1		CIDRAP/Osterholm NY Times CBC Wikipedia Cochrane Washington Post
1091	32	badpuppy	26 weeks ago				Who is doing the harm? Another thing, our public health officials like to trigger emotive triggers like "do not harm" However, I would suggest that doctors like Kendall and Van Buynden are actually the ones doing harm by eroding public trust. We have seen purposeful manipulation of evidence reviews, promotion of scientific evidence that has been identified as poor quality, Biased syncophancy from…	Negative	YES	NO	YES	NO			4	-1		Google Sites
1092	32	Doug Park	26 weeks ago				The BCNU, as a union organization and leadership...care about no one and nothing other than themselves: Not patients, not other workers, not society.	Positive	NO	NO	NO	YES			2	1
1093	32	Doug Park	26 weeks ago				Note: I'm not slamming unions at all here, just the BCNU. Everyone hates them, except maybe the BC Liberals for whom they've done some stooge work on other issues. The BCNU have even been kicked out of the national nurses union.	Neutral	NO	NO	NO	N/A			2	0
1094	32	Hakuin	26 weeks ago				Where is the line? Making intrusions into someone's body mandatory by law ( and therefore implicitly enforceable by force if need be) is a line not to be crossed. I've no patience for anti-vaxer loons who endanger all our children by wilfully ignorant disregard for the science of herd immunity, but inviting our bungling elected representatives to impose by threat of starvation whatever latest ang…	Positive	NO	NO	YES	NO			13	1
1095	32	Macb423	26 weeks ago				BCNU was not even at the table My appreciation to my friend Brendan for setting the record straight. It was HSA who took the lead in this. We are a union of health care professionals, over 100 professions, concerned about the lack of evidence to support this policy. The reason we are upset to see BCNU getting the credit is not so much that we do not like the result (we do). It's that the BCNU is …	Neutral	YES	NO	NO	NO			3	0
1096	32	Macb423	26 weeks ago				by the way Thank you Bad Puppy for your excellent post. We would love to "break it up," but we're a tad sensitive right now as the BCNU is raiding our union and dividing health care workers when we need to be united. Thanks again, though for the good research!	Neutral	YES	NO	NO	NO			3	0
1097	32	handhygieneprotects	26 weeks ago				Strong feelings by all on this issue, all well spoken. Now that it is resolved for all parties who protested mandatory immunization for healthcare workers, for whatever the personal or collective reason, let's go celebrate Christmas in peace and freedom, Happy Holidays and May the Season be Jolly	Neutral	YES	NO	NO	NO			3	0
1098	32	Andrew MacLeod	26 weeks ago				Credit where due Thank you for the comments adding perspective on who deserves credit for the change in the government's policy on the mandatory flu shot. As a reporter, I try very hard to get it right. At the same time, I am working with the information that is available to me. If I'm unaware of something and nobody brings it to my attention, I can't report it. In this case I'd been aware severa…	Neutral	NO	NO	YES	N/A			2	0
1099	32	Kimball Finigan	26 weeks ago				Credit where credit is due My thanks to the author of the article, Andrew MacLeod, for commenting on his sources for this article. Your honesty is appreciated at this time. Especially, as those of us who fight hard to represent Health Science Professionals on a daily basis have to confront public ignorance of our professions, work, and membership. Add to this fact the unprincipled behaviour of th…	Neutral	YES	NO	NO	NO			1	0
1100	32	Macb423	26 weeks ago				BCNU ad nauseam Thank you Andrew for the helpful clarification. I read the article you linked to. It is good but very dated, 3 1/2 years old now. Since that time the BCNU has been kicked out of the BC Fed and its national nurses union. I'd suggest an update. Cheers, Bruce MacDonald / HSA	Neutral	YES	NO	NO	NO			3	0
1101	32	Andrew MacLeod	26 weeks ago				Raiding: Bruce, as I noted above, we've run several stories about the BCNU raiding issue, most of them by my colleague Tom Sanborn and me. The one I linked to above was not the last story we published on the subject, but was to demonstrate that we've been on it for a long time, going back to when even the affected unions were reluctant to speak about it publicly. If you type "BCNU raiding" or som…	Neutral	NO	NO	YES	N/A			2	0
1102	32	x4estworker	26 weeks ago				Lose the attitude and effectively take care of the ill It is truly unfortunate that some healthcare workers have such an attitude problem with getting a flu shot. This is not a matter of personal choice. Healthcare workers work in close contact with very ill people on every work day in a hospital or other healthcare facility setting. They have a responsibility to reduce as much as possible the ch…	Positive	NO	NO	NO	YES			1	1
1103	33	Hakuin	14 weeks ago				Subject:You'd get more return Body: By making some doctors wash their hands	Neutral	NO	NO	NO	NO			13	0
1104	33	bob1964	14 weeks ago				Subject:Darwin wins again Body: Darwin wins again	Positive	NO	NO	NO	YES			4	1
1105	33	Booker	14 weeks ago				Subject:Unbelievable Body: The idea that any health-care workers would refuse vaccination leaves me incredulous. I don't understand their reasoning. If they have bought into the ignorant anti-vaccine hysteria whipped up by Jenny McCarthy and her ilk, that's even scarier. A healthcare worker believing that stuff would be like an astrophysicist accepting astrology. Do they understand nothing about …	Positive	NO	NO	NO	YES			1	1
1106	33	Hakuin	14 weeks ago				Subject:Their arguments Body: Do not revolve around ignorant hysteria. The simplest is vaccines don't confer guaranteed immunity for a fixed downside, everone's mileage may vary. Don't be so hasty to condemn.	Neutral	NO	NO	NO	NO			13	0
1107	33	Stewart MacKenzie	14 weeks ago				Subject:Adaptation of viruses... Body: to vaccines may be leading to evolution of "superbugs" resistant to all known medications. Antibiotic resistance or immunity develops as viruses mutate. An increasing number of citizens are suspicious of medical "authorities" who are seen to be under the influence of the pharmaceutical industry and acting as boosters for whatever the big drug pushers are sel…	Mixed	NO	NO	NO	NO			2	0
1108	33	Stewart MacKenzie	14 weeks ago				Subject:Correction Body: Antibiotic resistance or immunity develops as viruses mutate. I meant to say "antiviral"; the same is true of antibiotics with regards to bacteria, but viruses are not affected by antibiotics.	Mixed	NO	NO	NO	NO			2	0
1109	33	ireckon	14 weeks ago				Subject:Well Informed Body: Some medical staff won't take the flu shot because they are well informed. Others quit taking it because it makes them sick. Random testing sometimes finds contaminated vaccines. The Cochrane Collaboration (an independent organization that reviews research) looked at every flu vaccine study conducted between 1948 and 2007. They found "no evidence whatsoever" that seaso…	Negative	NO	NO	YES	NO			2	-1		Cochrane YouTube
1110	33	frances	14 weeks ago				Subject:I always felt it was more of Body: I always felt it was more of a thin end of the wedge debate over whether my employer had a right to inject something into my body. I voluntarily took the vaccine many times but if the hospital had demanded it, they would've had a scrap on their hands	Positive	YES	NO	NO	NO			1	1
1111	33	Sine Nomine	14 weeks ago				Subject:Guillain-Barré syndrome is not worth the risk... Body: Even though statistically it is remote, I don't believe in messing with human health with risky experimental modalities. Would I have a western doctor stitch me up, or set a broken bone? Absolutely! Do I take pharmaceuticals for normal maladies? Absolutely NOT! We tend to think of western medicine as the panacea, but it's still quite …	Negative	NO	NO	NO	NO			1	-1
[truncated: 67 more rows]

## Sheet: Users (Clean)
Comment ID	Article ID	Username	Date	Comment	Sentiment	HCW	Personal Story	Link	Support mandatory vaccinations for HCWs	Supports BC Policy
[truncated: 648 more rows]

[truncated: 1 more sheets: Extended Table 1]
